# Supplementary material for: Single-molecule imaging with cell-derived nanovesicles reveals early binding dynamics at a cyclic nucleotide-gated ion channel
Source: Nat Commun. 2021 Nov 9;12:6459. doi: 10.1038/s41467-021-26816-5 (PMC8578382; doi:10.1038/s41467-021-26816-5)
Supplement: Supplementary file 4 — Supplementary Software 1 [file 41467_2021_26816_MOESM4_ESM.zip]

Archive with 64 entries (58 files):
- DataAndSoftware/
- DataAndSoftware/DISC-master/
- DataAndSoftware/DISC-master/DISC_noGUI.m
- DataAndSoftware/DISC-master/DISCO.m
- DataAndSoftware/DISC-master/LICENSE
- DataAndSoftware/DISC-master/README.md
- DataAndSoftware/DISC-master/src_DISC/
- DataAndSoftware/DISC-master/src_DISC/aggCluster.m
- DataAndSoftware/DISC-master/src_DISC/BIC_RSS.m
- DataAndSoftware/DISC-master/src_DISC/computeCenters.m
- DataAndSoftware/DISC-master/src_DISC/computeEM.m
- DataAndSoftware/DISC-master/src_DISC/computeIC.m
- DataAndSoftware/DISC-master/src_DISC/computeTM.m
- DataAndSoftware/DISC-master/src_DISC/detectCPs.m
- DataAndSoftware/DISC-master/src_DISC/divSegment.m
- DataAndSoftware/DISC-master/src_DISC/estimateNoise.m
- DataAndSoftware/DISC-master/src_DISC/findEvents.m
- DataAndSoftware/DISC-master/src_DISC/gammaIC.m
- DataAndSoftware/DISC-master/src_DISC/gmmIC.m
- DataAndSoftware/DISC-master/src_DISC/initDISC.m
- DataAndSoftware/DISC-master/src_DISC/initDISC_k_0.m
- DataAndSoftware/DISC-master/src_DISC/initDISC_k_5.m
- DataAndSoftware/DISC-master/src_DISC/kmeansElkan.m
- DataAndSoftware/DISC-master/src_DISC/MDL.m
- DataAndSoftware/DISC-master/src_DISC/runDISC.m
- DataAndSoftware/DISC-master/src_DISC/runViterbi.m
- DataAndSoftware/DISC-master/src_DISC/viterbiPath.m
- DataAndSoftware/DISC-master/src_GUI/
- DataAndSoftware/DISC-master/src_GUI/analyzeFromGUI.m
- DataAndSoftware/DISC-master/src_GUI/applyTraceSelection.m
- DataAndSoftware/DISC-master/src_GUI/computeSNR.m
- DataAndSoftware/DISC-master/src_GUI/discGUI.fig
- DataAndSoftware/DISC-master/src_GUI/discGUI.m
- DataAndSoftware/DISC-master/src_GUI/exportFigs.m
- DataAndSoftware/DISC-master/src_GUI/exportText.m
- DataAndSoftware/DISC-master/src_GUI/findSelected.m
- DataAndSoftware/DISC-master/src_GUI/getDwellTimes.m
- DataAndSoftware/DISC-master/src_GUI/getStateOccupancy.m
- DataAndSoftware/DISC-master/src_GUI/goToROI.m
- DataAndSoftware/DISC-master/src_GUI/initChannels.m
- DataAndSoftware/DISC-master/src_GUI/initFields.m
- DataAndSoftware/DISC-master/src_GUI/loadData.m
- DataAndSoftware/DISC-master/src_GUI/plotHistogram.m
- DataAndSoftware/DISC-master/src_GUI/plotMetric.m
- DataAndSoftware/DISC-master/src_GUI/plotNumStates.m
- DataAndSoftware/DISC-master/src_GUI/plotSNR.m
- DataAndSoftware/DISC-master/src_GUI/plotTrajectory.m
- DataAndSoftware/DISC-master/src_GUI/saveData.m
- DataAndSoftware/DISC-master/src_GUI/traceSelection.m
- DataAndSoftware/master_Jan2021.mat
- DataAndSoftware/newIdealization.m
- DataAndSoftware/plot_1st_vs_2nd_state.m
- DataAndSoftware/readme.md
- __MACOSX/
- __MACOSX/DataAndSoftware/
- __MACOSX/DataAndSoftware/._readme.md
- DataAndSoftware/software_1_SimulatedData.m
- DataAndSoftware/software_2_SingleSiteDwellTimes.m
- DataAndSoftware/software_3_BoundProbabilityVsConcentration.m
- DataAndSoftware/software_4_NeigboringDwellCorrelations.m
- DataAndSoftware/software_5_MonoexpBiexpFitofBoundDTs.m
- DataAndSoftware/software_6_GFPBleachStepCount.m
- DataAndSoftware/software_7_BoundProbabilityBinomialFits.m
- DataAndSoftware/truncexpNpdf.m
