# Supplementary material for: Single-molecule imaging with cell-derived nanovesicles reveals early binding dynamics at a cyclic nucleotide-gated ion channel
Source: Nat Commun. 2021 Nov 9;12:6459. doi: 10.1038/s41467-021-26816-5 (PMC8578382; doi:10.1038/s41467-021-26816-5)
Supplement: Supplementary file 4 — Supplementary Software 1 [file 41467_2021_26816_MOESM4_ESM.zip › DataAndSoftware/DISC-master/src_GUI/analyzeFromGUI.m]

function [data, disc_input] = analyzeFromGUI(data, disc_input, indices, analyze_all)
% Operate the Analyze & Analyze All Buttons & runDISC with provided input
%
% Authors: Owen Rafferty & David S. White
% Contact: dwhite7@wisc.edu

% Updates: 
% --------
% 2018-12-02    OMR     Wrote the code 
% 2019-02-21    DSW     Comments added.  
% 2019-20-20    DSW     Added in AIC_GMM and HQC_GMM as clustering options
% 2019-04-10    DSW     updated to new disc_fit structure

% input variables
% analyze_all = 0 -> this trace only
%             = 1 -> all traces in channel
roi_idx = indices(1);
ch_idx = indices(2);

% init dialog window
d = dialog('Position',[620 400 350 260],'Name','DISC Parameters');

% create aesthetic panels
rpanel = uipanel(d,'Position',[0.5 0.29 0.44 0.65]);
llowerpanel = uipanel(d,'Position',[0.08 0.29 0.41 0.3]);

% create button group/panel for threshold type selection
bg_threshold = uibuttongroup(d,'Position',[0.08 0.6 0.41 0.38],'Title','Threshold Value',...
    'Visible','off','SelectionChangedFcn',@thresholdSelection);

% create threshold edit box and radio from selection of threshold type                         
uicontrol(bg_threshold,'Style','edit','Position',[6 53 60 20],...
    'String',disc_input.input_value,...
    'Horizontalalignment','left','Callback',@edit_threshold_callback);
radio_alpha_threshold = uicontrol(bg_threshold,'Style','radiobutton','Position',[6 26 120 20],...
    'String','Alpha Value','HandleVisibility','off');
radio_critical_threshold = uicontrol(bg_threshold,'Style','radiobutton','Position',[6 6 120 20],...
    'String','Critical Value','HandleVisibility','off');

% check if last run altered default threshold type, and use altered value if so
switch disc_input.input_type
    case 'alpha_value'
        set(bg_threshold,'SelectedObject',radio_alpha_threshold);
    case 'critical_value'
        set(bg_threshold,'SelectedObject',radio_critical_threshold);
end
% and make the group visible
bg_threshold.Visible = 'on';                   

% create viterbi iterations label and input
uicontrol(llowerpanel,'Style','text','Position',[6 30 110 40],...
    'String','Viterbi Iterations','HorizontalAlignment','left');
uicontrol(llowerpanel,'Style','edit','Position',[6 10 60 20],...
    'String',disc_input.viterbi,'HorizontalAlignment','left',...
    'Callback',@edit_iterations_callback);

% create divisive IC label and popup                 
uicontrol(rpanel,'Style','text','Position',[7 140 100 20],...
    'String','Divisive IC','HorizontalAlignment','left');
popup_divisiveIC = uicontrol(rpanel,'Style','popup','Position',[7 120 100 20],...
    'String',{'AIC-GMM';'BIC-GMM';'BIC-RSS';'HQC-GMM';'MDL'},'Visible','off',...
    'Callback',@popup_divisiveIC_callback);
                         
% check if last run altered default divIC parameters, and use altered values if so
switch disc_input.divisive
    case {'AIC-GMM' 'AIC_GMM'}
        set(popup_divisiveIC,'Value',1)
    case {'BIC-GMM' 'BIC_GMM'}
        set(popup_divisiveIC,'Value',2)
    case {'BIC-RSS' 'BIC_RSS'}
        set(popup_divisiveIC,'Value',3)
    case {'HQC-GMM' 'HQC_GMM'}
        set(popup_divisiveIC,'Value',4)
    case 'MDL'
        set(popup_divisiveIC,'Value',5)
end
% and make the group visible
popup_divisiveIC.Visible = 'on';

% create agglomerative IC label and popup
uicontrol(rpanel,'Style','text','Position',[7 90 140 20],...
    'String','Agglomerative IC','HorizontalAlignment','left');
popup_agglomerativeIC = uicontrol(rpanel,'Style','popup','Position',[7 70 100 20],...
    'String',{'AIC-GMM';'BIC-GMM';'BIC-RSS';'HQC-GMM';'MDL';'none'},'Visible','off',...
    'Callback',@popup_agglomerativeIC_callback);

% check if last run altered default aggIC parameters, and use altered values if so
switch disc_input.agglomerative
    case {'AIC-GMM' 'AIC_GMM'}
        set(popup_agglomerativeIC,'Value',1)
    case {'BIC-GMM' 'BIC_GMM'}
        set(popup_agglomerativeIC,'Value',2)
    case {'BIC-RSS' 'BIC_RSS'}
        set(popup_agglomerativeIC,'Value',3)
    case {'HQC-GMM' 'HQC_GMM'}
        set(popup_agglomerativeIC,'Value',4)
    case 'MDL'
        set(popup_agglomerativeIC,'Value',5)
    case 'none'
        set(popup_agglomerativeIC,'Value',6)        
end
% and make the group visible 
popup_agglomerativeIC.Visible = 'on';

% create k states check and edit. check is selected if previous runs had
% any nonzero values in edit
uicontrol(rpanel,'style','checkbox','string','Return k States','Position',[7 35 150 20],...
   'Value',logical(disc_input.return_k),'callback',@check_return_k_callback);
edit_return_k = uicontrol(rpanel,'style','edit','string',disc_input.return_k,'Position',[12 12 60 20],...
    'Visible','off','HorizontalAlignment','left','callback',@edit_return_k_callback);
% make edit visible if previous run had check selected
if disc_input.return_k
    edit_return_k.Visible = 'on';
end

% create cancel and go buttons
uicontrol('Parent',d,'Position',[65 25 100 30],'String','Cancel',...
    'Callback','delete(gcf)');
uicontrol('Parent',d,'Position',[185 25 100 30],'String','Go',...
    'Callback',@goAnalyze);

% callback functions for dialog. these functions are unused if the default
% values are unchanged
uiwait(d);
    function edit_threshold_callback(H,~) % called by a custom threshold value
        disc_input.input_value = str2double(get(H,'string'));
    end
    function thresholdSelection(~,event) % called by a threshold type
        switch event.NewValue.String
            case 'Alpha Value'
                disc_input.input_type = 'alpha_value';
            case 'Critical Value'
                disc_input.input_type = 'critical_value';
        end
    end

    function edit_iterations_callback(H,~) % called by a custom number of iterations
        disc_input.viterbi = str2double(get(H,'string'));
    end

    function popup_divisiveIC_callback(popup,~) % called by a change in divIC type
        idx = popup.Value;
        popup_items = popup.String;
        disc_input.divisive = char(popup_items(idx,:));
    end

    function popup_agglomerativeIC_callback(popup,~) % called by a change in aggIC type
        idx = popup.Value;
        popup_items = popup.String;
        disc_input.agglomerative = char(popup_items(idx,:));
    end
    
    function check_return_k_callback(H,~) % called by change in k_states check
        if H.Value
            edit_return_k.Visible = 'on';
        else
            edit_return_k.Visible = 'off';
            disc_input.return_k = 0;
        end
    end
    function edit_return_k_callback(H,~) % called by change in # of states to force
        disc_input.return_k = str2double(get(H, 'String'));
    end

    % called by "Go" button to gather parameters to send to runDISC and check for their validity.
    function goAnalyze(~,~)
        
        % round non-integers and/or set negative values to 0.
        disc_input.viterbi = uint8(disc_input.viterbi);
        disc_input.return_k = uint8(disc_input.return_k);
        
        switch disc_input.input_type
            case 'alpha_value'
                % Error check for alpha values not between 0 and 1
                if disc_input.input_value > 1 || disc_input.input_value < 0
                    msgbox('Alpha Value must be between 0 and 1', 'Error','error');
                    return
                end
            case 'critical_value'
                % Error check for negative critical values 
                if disc_input.input_value < 0
                    msgbox('Critical Value must be between greater than 0', 'Error','error');
                    return
                end
        end
        delete(gcf)
        
        % run DISC at current ROI and channel
        if ~analyze_all
            data.rois(roi_idx, ch_idx).disc_fit =  ...
                runDISC(data.rois(roi_idx, ch_idx).time_series, disc_input);
      
        % run DISC on all ROIs at current channel
        elseif analyze_all
            n_rois = size(data.rois,1);
            % init waitbar and its window name
            wait_name = sprintf('Running DISC on ''%s'' ...', data.names{ch_idx});
            f = waitbar(0,'1','Name',wait_name,...
                'CreateCancelBtn','setappdata(gcbf,''canceling'',1)');
            setappdata(f,'canceling',0);
            for ii = 1:n_rois
                % if the FOR loop cannot finish for whatever reason, the 
                % waitbar will remain open without any way of closing it 
                % besides force killing all MATLAB processes, so we need 
                % error handling
                try
                    % stop analysis if cancel is clicked
                    if getappdata(f,'canceling')
                        break
                    end
                    % recall waitbar and display progress
                    waitbar(ii/n_rois, f, sprintf("ROI %u of %u", ii, n_rois))
                    % run DISC
                    data.rois(ii, ch_idx).disc_fit = ...
                        runDISC(data.rois(ii, ch_idx).time_series, disc_input);
                catch ME
                    delete(f); % close waitbar if error occurs
                    rethrow(ME);
                end
            end
            delete(f); % close waitbar
        end       
    end
end
