# Supplementary material for: Single-molecule imaging with cell-derived nanovesicles reveals early binding dynamics at a cyclic nucleotide-gated ion channel
Source: Nat Commun. 2021 Nov 9;12:6459. doi: 10.1038/s41467-021-26816-5 (PMC8578382; doi:10.1038/s41467-021-26816-5)
Supplement: Supplementary file 4 — Supplementary Software 1 [file 41467_2021_26816_MOESM4_ESM.zip › DataAndSoftware/DISC-master/src_GUI/computeSNR.m]

function snr = computeSNR(components)
% compute average snr across all states
% David S. White 

% updated: 
% 2019-08-22 DSW wrote the code 

% SNR: 
% (mu_n+1 - mu_n)/sigma_n (all in 'components' matrix)

% no signal to compute 
if size(components,1) == 1
    snr = NaN; 
    return
end

mu = components(:,2); 
sd = components(:,3); 

snr = mean((mu(2:end) - mu(1:end-1)) ./ sd(1:end-1)); 

end
