# Supplementary material for: Single-molecule imaging with cell-derived nanovesicles reveals early binding dynamics at a cyclic nucleotide-gated ion channel
Source: Nat Commun. 2021 Nov 9;12:6459. doi: 10.1038/s41467-021-26816-5 (PMC8578382; doi:10.1038/s41467-021-26816-5)
Supplement: Supplementary file 4 — Supplementary Software 1 [file 41467_2021_26816_MOESM4_ESM.zip › DataAndSoftware/DISC-master/src_GUI/discGUI.m]

function varargout = discGUI(varargin)
% discGUI MATLAB code for discGUI.fig
%      discGUI, by itself, creates a new discGUI or raises the existing
%      singleton*.
%
%      H = discGUI returns the handle to a new discGUI or the handle to
%      the existing singleton*.
%
%      discGUI('CALLBACK',hObject,eventData,handles,...) calls the local
%      function named CALLBACK in discGUI.M with the given input arguments.
%
%      discGUI('Property','Value',...) creates a new discGUI or raises the
%      existing singleton*.  Starting from the left, property value pairs are
%      applied to the GUI before discGUI_OpeningFcn gets called.  An
%      unrecognized property name or invalid value makes property application
%      stop.  All inputs are passed to discGUI_OpeningFcn via varargin.
%
%      *See GUI Options on GUIDE's Tools menu.  Choose "GUI allows only one
%      instance to run (singleton)".
%
% See also: GUIDE, GUIDATA, GUIHANDLES

% Edit the above text to modify the response to help discGUI

% Last Modified by GUIDE v2.5 22-Aug-2019 15:14:40

% Begin initialization code - DO NOT EDIT
gui_Singleton = 1;
gui_State = struct('gui_Name',       mfilename, ...
                   'gui_Singleton',  gui_Singleton, ...
                   'gui_OpeningFcn', @discGUI_OpeningFcn, ...
                   'gui_OutputFcn',  @discGUI_OutputFcn, ...
                   'gui_LayoutFcn',  [] , ...
                   'gui_Callback',   []);
if nargin && ischar(varargin{1})
    gui_State.gui_Callback = str2func(varargin{1});
end

if nargout
    [varargout{1:nargout}] = gui_mainfcn(gui_State, varargin{:});
else
    gui_mainfcn(gui_State, varargin{:});
end
% End initialization code - DO NOT EDIT

% LAYOUT OF THIS FILE
% ===================
% 1. OpeningFcn, OutputFcn, and print and keypress callbacks
% 2. Callbacks and/or CreateFcns in alphabetical order


% --- Executes just before discGUI is made visible.
function discGUI_OpeningFcn(hObject, eventdata, handles, varargin)
% This function has no output args, see OutputFcn.
% varargin   command line arguments to discGUI (see VARARGIN)

handles.data = varargin{:};

% make axes array to simplify goToROI input
handles.ax_array = [handles.axes1 handles.axes2 handles.axes3];
[handles.data.names, handles.channel_colors] = initChannels(handles.data);

handles.popupmenu_channelSelect.String = handles.data.names;

% init indices
% idx(1) = roi idx, idx(2) = ch idx
handles.idx(1) = 1;
handles.idx(2) = 1;

% init disc_input from function
handles.disc_input = initDISC();

% init variables for filter values
handles.filters.enableSNR = 0;
handles.filters.enablenumStates = 0;
handles.filters.snr_min = [];
handles.filters.snr_max = [];
handles.filters.numstates_min = [];
handles.filters.numstates_max = [];

% Choose default command line output for discGUI
handles.output = hObject;

% Update handles structure
guidata(hObject, handles);

% This sets up the initial plot - only do when we are invisible
% so window can get raised using discGUI.
% initial load of ROI 1 at channel 1
if strcmp(get(hObject,'Visible'),'off')
    goToROI(handles.data, handles.idx, handles.ax_array,...
        handles.channel_colors);
    guidata(hObject, handles);
end


% --- Outputs from this function are returned to the command line.
function varargout = discGUI_OutputFcn(hObject, eventdata, handles)
% varargout  cell array for returning output args (see VARARGOUT);

% Get default command line output from handles structure
varargout{1} = handles.output;


function PrintMenuItem_Callback(hObject, eventdata, handles)
% loads the standard print dialog
printdlg(handles.figure_main)


% --- Executes on key press with focus on figure_main or any of its controls.
function figure_main_WindowKeyPressFcn(hObject, eventdata, handles)
% handles all key presses as labeled on buttons. easily extended with the
% proper strings
switch eventdata.Key
    case 'rightarrow'
        uicontrol(handles.pushbutton_nextROI)
        pushbutton_nextROI_Callback(handles.pushbutton_nextROI,[],handles)
    case 'leftarrow'
        uicontrol(handles.pushbutton_prevROI)
        pushbutton_prevROI_Callback(handles.pushbutton_prevROI,[],handles)
    case 'uparrow'
        uicontrol(handles.pushbutton_toggleSelect)
        pushbutton_toggleSelect_Callback(handles.pushbutton_toggleSelect,[],handles)
    case 'downarrow'
        uicontrol(handles.pushbutton_toggleDeselect)
        pushbutton_toggleDeselect_Callback(handles.pushbutton_toggleDeselect,[],handles)
    case 'period'
        uicontrol(handles.pushbutton_nextSelected)
        pushbutton_nextSelected_Callback(handles.pushbutton_nextSelected,[],handles)
    case 'comma'
        uicontrol(handles.pushbutton_prevSelected)
        pushbutton_prevSelected_Callback(handles.pushbutton_prevSelected,[],handles)
end


function menuFile_exportDat_Callback(hObject, eventdata, handles)
exportText(handles.data, handles.idx(2));

function menuFile_exportFigs_Callback(hObject, eventdata, handles)
exportFigs(handles.data, handles.idx, handles.channel_colors);

function menuFile_expRelSel_Callback(hObject, eventdata, handles)
saveData(handles.data, 1, hObject);

function menuFile_loadData_Callback(hObject, eventdata, handles, fp)
if ~exist('fp', 'var')
    data = loadData();
    if ~isempty(data);
        handles.data = data;
    else
        return
    end
else
    handles.data = loadData(fp);
end
% reset to channel 1, roi 1
handles.idx = [1 1];

[handles.data.names, handles.channel_colors] = initChannels(handles.data);
% reset channel popup and filter strings
handles.popupmenu_channelSelect.String = handles.data.names;
handles.popupmenu_channelSelect.Value = 1;
handles.text_snr_filt.String = 'any';
handles.text_numstates_filt.String = 'any';

% recall axes from gui to send to goToROI
guidata(handles.figure_main, handles);
handles.idx = goToROI(handles.data, handles.idx, handles.ax_array,...
    handles.channel_colors);

function menuFile_saveData_Callback(hObject, eventdata, handles)
saveData(handles.data);


function menuPlots_dwellAnalysis_Callback(hObject, eventdata, handles)
getDwellTimes(handles.data, handles.idx(2)); % double check this 

function menuPlots_numStatesHist_Callback(hObject, eventdata, handles)
plotNumStates(handles.data, handles.idx(2), 1);

function menuPlots_snrHist_Callback(hObject, eventdata, handles)
handles.data = plotSNR(handles.data, handles.idx(2), 1);
guidata(hObject, handles);

function menuPlots_stateOccupancy_Callback(hObject, eventdata, handles)
handles.data = getStateOccupancy(handles.data, handles.idx(2));
guidata(hObject, handles);

function popupmenu_channelSelect_Callback(hObject, eventdata, handles)
% changes the channel selected via popup, and remains on the current ROI.
% Supports an arbitrary number of channels

popup_sel_index = get(handles.popupmenu_channelSelect, 'Value');
for ii = 1:size(handles.data.rois,2)
    switch popup_sel_index
        case ii
            handles.idx(2) = ii;
            handles.idx = goToROI(handles.data, handles.idx, handles.ax_array,...
                handles.channel_colors);
            guidata(hObject, handles);
    end
end


% executes during object creation, after setting all properties.
function popupmenu_channelSelect_CreateFcn(hObject, eventdata, handles)
% creates popup and fetches channel names
% Supports an arbitrary number of channels (though colors would need to be
% adapted as such in initChannels)

% create menu with default colors
if ispc && isequal(get(hObject,'BackgroundColor'), get(0,'defaultUicontrolBackgroundColor'))
     set(hObject,'BackgroundColor','white');
end

% names set in OpeningFcn, as this function does will not yet have access
% to handles.data
hObject.Value = 1;
hObject.FontSize = 12;
hObject.FontName = 'arial';


function pushbutton_analyzeAll_Callback(hObject, eventdata, handles)
% sets condition to run DISC on all ROIs and brings up param dialog
% will also return params, as they may have been changed in the dialog
[handles.data, handles.disc_input] = analyzeFromGUI(handles.data,...
    handles.disc_input, handles.idx, 1);
guidata(hObject, handles); % update gui
% display ROI selected before analysis
handles.idx = goToROI(handles.data, handles.idx, handles.ax_array,...
    handles.channel_colors);


function pushbutton_analyzeThis_Callback(hObject, eventdata, handles)
% sets condition to run DISC on the current ROI and brings up param dialog
% will also return params, as they may have been changed in the dialog
[handles.data, handles.disc_input] = analyzeFromGUI(handles.data,...
    handles.disc_input, handles.idx, 0);
guidata(hObject, handles); % update gui
% display ROI selected before analysis
handles.idx = goToROI(handles.data, handles.idx, handles.ax_array,...
    handles.channel_colors);


function pushbutton_clearAll_Callback(hObject, eventdata, handles)
% clears analysis fields for all ROIs
[handles.data.rois(:, handles.idx(2)).disc_fit] = deal([]);
[handles.data.rois(:, handles.idx(2)).SNR] = deal([]);
guidata(hObject, handles);
handles.idx = goToROI(handles.data, handles.idx, handles.ax_array,...
    handles.channel_colors);


function pushbutton_clearThis_Callback(hObject, eventdata, handles)
% clears analysis fields for current ROI
handles.data.rois(handles.idx(1), handles.idx(2)).disc_fit = [];
handles.data.rois(handles.idx(1), handles.idx(2)).SNR = [];
guidata(hObject, handles);
handles.idx = goToROI(handles.data, handles.idx, handles.ax_array,...
    handles.channel_colors);


function pushbutton_customROI_Callback(hObject, eventdata, handles)
% jump to any given ROI via a dialog
handles.idx(1) = -1;
handles.idx = goToROI(handles.data, handles.idx, handles.ax_array,...
    handles.channel_colors);
guidata(hObject, handles);


function pushbutton_filter_Callback(hObject, eventdata, handles)

handles.filters = traceSelection(handles.filters);
% apply the selection 
handles = applyTraceSelection(handles); 

guidata(hObject, handles);
% redraw titles
handles.idx = goToROI(handles.data, handles.idx, handles.ax_array,...
    handles.channel_colors);


function pushbutton_nextROI_Callback(hObject, eventdata, handles)
% go to the next ROI, stops at end of channel
handles.idx(1) = handles.idx(1) + 1;
handles.idx = goToROI(handles.data, handles.idx, handles.ax_array,...
    handles.channel_colors);
guidata(hObject, handles);


function pushbutton_nextSelected_Callback(hObject, eventdata, handles)
% finds next ROI with "selected" status and goes to it in the GUI
j = find(vertcat(handles.data.rois(handles.idx(1)+1:end, handles.idx(2)).status) == 1);
if ~isempty(j)
    handles.idx(1) = handles.idx(1) + j(1);
    handles.idx = goToROI(handles.data, handles.idx, handles.ax_array,...
        handles.channel_colors);
    guidata(hObject, handles);
end


function pushbutton_prevROI_Callback(hObject, eventdata, handles)
% go to the previous ROI, stops at 1
handles.idx(1) = handles.idx(1) - 1;
handles.idx = goToROI(handles.data, handles.idx, handles.ax_array,...
    handles.channel_colors);
guidata(hObject, handles);


function pushbutton_prevSelected_Callback(hObject, eventdata, handles)
% finds previous ROI with "selected" status and goes to it in the GUI
j = find(vertcat(handles.data.rois(1:handles.idx(1)-1, handles.idx(2)).status) == 1);
if ~isempty(j)
    handles.idx(1) = j(end);
    handles.idx = goToROI(handles.data, handles.idx, handles.ax_array,...
        handles.channel_colors);
    guidata(hObject, handles);
end


function pushbutton_toggleDeselect_Callback(hObject, eventdata, handles)
% change "status" field for ROI (and title if necessary)
% change status on all channels
for ii = 1:size(handles.data.rois, 2)
    handles.data.rois(handles.idx(1), ii).status = 0;
end
guidata(hObject, handles);

% count # of selected, update trajectory title
numsel = nnz(vertcat(handles.data.rois(:,handles.idx(2)).status)==1);
if handles.data.rois(handles.idx(1), handles.idx(2)).status == 1
    title_txt = sprintf('ROI # %u of %u - Status: Selected  (%u selected)',...
        handles.idx(1), size(handles.data.rois,1), numsel);
elseif handles.data.rois(handles.idx(1), handles.idx(2)).status == 0
    title_txt = sprintf('ROI # %u of %u - Status: Unselected  (%u selected)',...
        handles.idx(1), size(handles.data.rois,1), numsel);
else
    title_txt = sprintf('ROI # %u of %u - Status: null  (%u selected)',...
        handles.idx(1), size(handles.data.rois,1), numsel);
end
title(handles.axes1, title_txt);


function pushbutton_toggleSelect_Callback(hObject, eventdata, handles)
% change "status" field for ROI (and title if necessary)
% change status on all channels
for ii = 1:size(handles.data.rois,2)
    handles.data.rois(handles.idx(1),ii).status = 1;
end
guidata(hObject, handles);

% count # of selected, update trajectory title
numsel = nnz(vertcat(handles.data.rois(:,handles.idx(2)).status)==1);
if handles.data.rois(handles.idx(1), handles.idx(2)).status == 1
    title_txt = sprintf('ROI # %u of %u - Status: Selected  (%u selected)',...
        handles.idx(1), size(handles.data.rois,1), numsel);
elseif handles.data.rois(handles.idx(1), handles.idx(2)).status == 0
    title_txt = sprintf('ROI # %u of %u - Status: Unselected  (%u selected)',...
        handles.idx(1), size(handles.data.rois,1), numsel);
else
    title_txt = sprintf('ROI # %u of %u - Status: null  (%u selected)',...
        handles.idx(1), size(handles.data.rois,1), numsel);
end
title(handles.axes1, title_txt);
