# Supplementary material for: Single-molecule imaging with cell-derived nanovesicles reveals early binding dynamics at a cyclic nucleotide-gated ion channel
Source: Nat Commun. 2021 Nov 9;12:6459. doi: 10.1038/s41467-021-26816-5 (PMC8578382; doi:10.1038/s41467-021-26816-5)
Supplement: Supplementary file 4 — Supplementary Software 1 [file 41467_2021_26816_MOESM4_ESM.zip › DataAndSoftware/DISC-master/src_GUI/findSelected.m]

function idx = findSelected(data, ch_idx); 
% Find the data in the current channel that is both selected and analyzed 
% for further processing. 
%
% David S. White 
% dwhite7@wisc.edu
%
% updates: 
% --------
% 2019-08-22 DSW wrote the code

% allocate space 
idx = zeros(size(data.rois, 1), 1);
for i = 1:size(data.rois, 1)
    if ~isempty(data.rois(i, ch_idx).disc_fit) & data.rois(i, ch_idx).status 
        idx(i) = i;
    end
end
% remove zeros inserted between nonconsecutive roi analyses
idx = nonzeros(idx);
