# Supplementary material for: Single-molecule imaging with cell-derived nanovesicles reveals early binding dynamics at a cyclic nucleotide-gated ion channel
Source: Nat Commun. 2021 Nov 9;12:6459. doi: 10.1038/s41467-021-26816-5 (PMC8578382; doi:10.1038/s41467-021-26816-5)
Supplement: Supplementary file 4 — Supplementary Software 1 [file 41467_2021_26816_MOESM4_ESM.zip › DataAndSoftware/DISC-master/src_GUI/plotHistogram.m]

function plotHistogram(axes, alignaxes, roi, bin_color)
% Histogram fitting figure for time series data
%
% Author: David S. White & Owen Rafferty
% Contact: dwhite7@wisc.edu
%
% Updates: 
% --------
% 2018-07-11    DSW     Wrote code (HistFitFig.m)
% 2019-02-21    DSW     Full rewrite. Addded comments. Changed name to
%                       plotHistogram.m
% 2019-04-10    DSW     updated to new disc_fit structure
% 2019-07-26    DSW     correct for plot with min_values below zero

% clear out anything in the previous plot 
cla(axes); 

% init histogram stuff
bins = 100;
max_value = round(max(roi.time_series),1);
min_value = round(min(roi.time_series),-1);
% correct for min_value below zero
if min_value == 0
    max_value = round(max(roi.time_series),2);
    min_value = round(min(roi.time_series),-2);
    min_value = round(min(roi.time_series)*-1,2)*-1;
end

if isempty(max_value) || isempty(min_value)
    return
end
data_range = linspace(min_value, max_value, bins); % edges
data_counts = histcounts(roi.time_series, [data_range, Inf]);

% only draw bar histogram (and not gaussians) if disc_fit doesn't exist
if isempty(roi.disc_fit)
    
    % Lets just plot out the data by itself and exit
    bar(axes,data_range,data_counts,'FaceColor',bin_color,'EdgeColor',bin_color,'BarWidth',1);
    hold(axes,'on');
    set(axes,'xtick',[]); set(axes,'ytick',[]); view(axes,[90,-90])
    
    % set the axis to match the time series plot (alignaxes) axis.
    xlim(axes, get(alignaxes,'Ylim'))
    return
end

% If data.rois.components exists, we can plot the histogram fits

% plot raw data histogram
bar(axes,data_range,data_counts,'FaceColor',bin_color,'EdgeColor',bin_color,'BarWidth',1); 
hold(axes,'on');

% grab components
components = roi.disc_fit.components; 
n_components = size(components,1); 

% Evalute and plot each component individually
gauss_fit_all = zeros(size(data_range)); 
for n = 1:n_components
    w = components(n,1);       % weight
    mu = components(n,2);      % mu
    sigma = components(n,3);   % sigma
    
    % Evaluate each gaussian distribtution
    norm_dist_pdf = normpdf(data_range, mu, sigma).*trapz(data_range, data_counts);
    
    % store sum for gauss_fit_all
    gauss_fit_all = gauss_fit_all + w .* normpdf(data_range, mu, sigma);
    
    % convert PDF to distribution
    norm_dist = norm_dist_pdf * round(w,2);
    
    % plot this gaussian component onto the histogram 
    plot(axes, data_range, norm_dist,  '--k', 'linewidth', 1.5);

end

% Compute the sum of all Gaussians
gauss_fit_all = gauss_fit_all.* trapz(data_range, data_counts);
plot(axes, data_range, gauss_fit_all, '-k', 'linewidth', 1.7);

hold(axes,'off'); set(axes,'xtick',[]); set(axes,'ytick',[]); view(axes,[90,-90])
xlim(axes, get(alignaxes,'Ylim'))

% write number of states and SNR (if it exists) in the title
if isempty(roi.SNR)
    title_txt = sprintf('Number of States: %u', n_components);
else
    title_txt = sprintf('SNR: %.1f   Number of States: %u', roi.SNR, n_components);
end
title(axes, title_txt, 'HorizontalAlignment','left');
set(axes, 'fontsize', 12);
set(axes, 'fontname', 'arial');

end
