# Supplementary material for: Single-molecule imaging with cell-derived nanovesicles reveals early binding dynamics at a cyclic nucleotide-gated ion channel
Source: Nat Commun. 2021 Nov 9;12:6459. doi: 10.1038/s41467-021-26816-5 (PMC8578382; doi:10.1038/s41467-021-26816-5)
Supplement: Supplementary file 4 — Supplementary Software 1 [file 41467_2021_26816_MOESM4_ESM.zip › DataAndSoftware/DISC-master/src_GUI/plotNumStates.m]

function numStatesHist(data, ch_idx, histplot)

% find selected traces 
idx = findSelected(data, ch_idx); 

numstates_cat = zeros(length(idx),1); % allocate
% find num of states based on rows of 'components' matrix
for i = idx'
    numstates_cat(i) = size(data.rois(i, ch_idx).disc_fit.components, 1);
end
% again, remove zeros from gaps in analyses
numstates_cat = nonzeros(numstates_cat);

% make a graphical histogram if the parameter indicates (as of present, it
% always will)
if histplot
    figure();
    histogram(numstates_cat);
    title('# of States Histogram')
    xlabel('# of States')
    ylabel('Count')
end

end
