# Supplementary material for: Single-molecule imaging with cell-derived nanovesicles reveals early binding dynamics at a cyclic nucleotide-gated ion channel
Source: Nat Commun. 2021 Nov 9;12:6459. doi: 10.1038/s41467-021-26816-5 (PMC8578382; doi:10.1038/s41467-021-26816-5)
Supplement: Supplementary file 4 — Supplementary Software 1 [file 41467_2021_26816_MOESM4_ESM.zip › DataAndSoftware/DISC-master/src_GUI/plotSNR.m]

function data = computeSNR(data, ch_idx, histplot)


% find selected traces 
idx = findSelected(data, ch_idx); 

% compute for each component per trace: 
for i = idx'
    data.rois(i, ch_idx).SNR = computeSNR(data.rois(i,ch_idx).disc_fit.components);
end

% make a graphical histogram if given parameter
if histplot
    figure();
    histogram(vertcat(data.rois(idx, ch_idx).SNR));
    title('SNR Histogram')
    xlabel('SNR')
    ylabel('Count')
end
end
