# Supplementary material for: Single-molecule imaging with cell-derived nanovesicles reveals early binding dynamics at a cyclic nucleotide-gated ion channel
Source: Nat Commun. 2021 Nov 9;12:6459. doi: 10.1038/s41467-021-26816-5 (PMC8578382; doi:10.1038/s41467-021-26816-5)
Supplement: Supplementary file 4 — Supplementary Software 1 [file 41467_2021_26816_MOESM4_ESM.zip › DataAndSoftware/DISC-master/src_GUI/plotTrajectory.m]

function plotTrajectory(axes, roi, color)
% Plot the Time Series Trajectory data (rois.time_series) with fit (rois.ideal)
%
% Authors: Owen Rafferty & David S. White 
% Contact: dwhite7@wisc.edu 

% Updates: 
% --------
% 2019-12       OR      Wrote the code
% 2019-02-20    DSW     comments and name change to plotTrajectory
% 2019-04-10    DSW     updated to new disc_fit structure

%plot time series and fit of ROI of GUI-assigned channel
% figure 1 handle: axes (var)
cla(axes); 

% plot time series data 
plot(axes, roi.time_series, 'color', color)

% draw fit if analysis is completed for the current ROI
if ~isempty(roi.disc_fit)
    hold(axes, 'on')
    plot(axes, roi.disc_fit.ideal,'-k','linewidth',1.7)
    hold(axes, 'off') 
end
