# Supplementary material for: Single-molecule imaging with cell-derived nanovesicles reveals early binding dynamics at a cyclic nucleotide-gated ion channel
Source: Nat Commun. 2021 Nov 9;12:6459. doi: 10.1038/s41467-021-26816-5 (PMC8578382; doi:10.1038/s41467-021-26816-5)
Supplement: Supplementary file 4 — Supplementary Software 1 [file 41467_2021_26816_MOESM4_ESM.zip › DataAndSoftware/DISC-master/src_GUI/saveData.m]

function saveData(data, selected_reload, hObject)
% Save Data in the .mat format. selected_reload input parameter trims
% unselected traces from the current data set, lets the user save the file,
% and then reloads that file in the GUI.
%
% Authors: Owen Rafferty & David S. White
% Contact: dwhite7@wisc.edu

% Updates:
% --------
% 2019-12-01    OR      Wrote the code; Adapted from code intially written
%                       by Dr. Marcel Goldschen-Ohm
% 2019-02-20    DSW     Comments added

if exist('selected_reload', 'var') && selected_reload
    % find select rois, save them, and reload into gui
    [file, path] = uiputfile({'*.mat','MATLAB files (*.mat)'},...
        'Save data to file.', 'selected.mat');
    if ~file
        return
    end
    disp('Saving Data ...');
    fp = [path file];
    % loop over rois backwards so as to not affect indices
    for ii = size(data.rois, 1):-1:1
        if ~data.rois(ii,1).status
           data.rois(ii,:) = [];
        end
    end
    save(fp, 'data');
    disp('Data Saved.');
    roiViewerGUI('menuFile_loadData_Callback', hObject, [], guidata(hObject), fp);
else
    % save as usual in matlab
    [file, path] = uiputfile({'*.mat','MATLAB files (*.mat)'},...
        'Save data to file.');
    if ~file
        return
    end
    f1 = msgbox('Saving Data...'); 
    fp = [path file];
    save(fp, 'data');
    close(f1)
    f1 = msgbox('Data Saved'); 
end

end
