# Supplementary material for: Single-molecule imaging with cell-derived nanovesicles reveals early binding dynamics at a cyclic nucleotide-gated ion channel
Source: Nat Commun. 2021 Nov 9;12:6459. doi: 10.1038/s41467-021-26816-5 (PMC8578382; doi:10.1038/s41467-021-26816-5)
Supplement: Supplementary file 4 — Supplementary Software 1 [file 41467_2021_26816_MOESM4_ESM.zip › DataAndSoftware/newIdealization.m]

function [numbound, denoised] = newIdealization(data, disc)

    %% segment based on DISC idealization
    N = length(data);
    ipt = find(diff(disc) ~= 0) + 1;
    ipt = [1; ipt; N+1];
    segs = ipt(1:end-1);
    segs(:,2) = ipt(2:end) - 1; % start stop

    %% merge neighboring overlapping segments
    rep = 1;
    while true
        oldsegs = segs;
        k = 2;
        while k <= size(segs,1)
            pdx = [segs(k-1,1):segs(k-1,2)];
            kdx = [segs(k,1):segs(k,2)];
            np = numel(pdx);
            nk = numel(kdx);
            yp = data(pdx);
            yk = data(kdx);
            mp = mean(yp);
            mk = mean(yk);
            sp = std(yp);
            sk = std(yk);
            wp = double(np) / (np + nk);
            wk = double(nk) / (np + nk);
            sigma = wp * sp + wk * sk;
            if abs(mk - mp) < min(2 * sigma, 100)
                segs(k-1,2) = segs(k,2);
                segs(k,:) = [];
                continue
            end
            k = k + 1;
        end
        % exit loop when nothing is merged
        if isequal(oldsegs, segs)
            break
        end
        rep = rep + 1;
    end

    %% remove single frame segments between with amplitude between surrounding segments
    j = 2;
    while j < size(segs,1)
        jdx = segs(j,1):segs(j,2);
        if numel(jdx) == 1
            idx = segs(j-1,1):segs(j-1,2);
            kdx = segs(j+1,1):segs(j+1,2);
            iamp = mean(data(idx));
            jamp = mean(data(jdx));
            kamp = mean(data(kdx));
            steps = diff([iamp jamp kamp]);
            if diff(sign(steps)) == 0
                steph = abs(steps);
                if steph(1) <= steph(2)
                    % add j to j-1
                    segs(j-1,2) = segs(j,2);
                else
                    % add j to j+1
                    segs(j+1,1) = segs(j,1);
                end
                segs(j,:) = [];
                continue
            end
        end
        j = j + 1;
    end

    %% get denoised as mean of each segement
    denoised = zeros(size(data));
    for k = 1:size(segs,1)
        idx = [segs(k,1):segs(k,2)];
        denoised(idx) = mean(data(idx));
    end

    %% set denoised baseline to disc baseline
    baseline = min(disc);
    for i = 1:size(segs,1)
        idx = segs(i,1):segs(i,2);
        if any(disc(idx) == baseline)
            denoised(idx) = baseline;
        end
    end

    %% get bound count from segments
    N = length(data);
    numbound = nan(size(data));
    numbound(denoised == min(denoised)) = 0;
    tf = isnan(numbound);
    baselineidx = ~tf;
    baselinemu = mean(data(baselineidx));
    baselinesigma = std(data(baselineidx));
    ud = diff(tf);
    starts = find(ud == 1) + 1;
    stops = find(ud == -1);
    if starts(1) > stops(1)
        starts = [1; starts];
    end
    if starts(end) > stops(end)
        stops = [stops; N];
    end
    assert(length(starts) == length(stops));
    
%     disc_input = initDISC();
%     disc_input.divisive = 'BIC_RSS'; 
%     disc_input.agglomerative = 'BIC_GMM';
    
    for k = 1:length(starts)
        idx = starts(k):stops(k);
        if numel(idx) == 1
            numbound(idx) = 1;
            continue
        end

        startseg = find(segs(:,2) >= starts(k), 1);
        stopseg = find(segs(:,1) <= stops(k));
        stopseg = stopseg(end);
        nsegs = stopseg - startseg + 1;
        segsk = segs(startseg:stopseg,:);
        segsk(1,1) = max(segsk(1,1), idx(1));
        segsk(end,2) = min(segsk(end,2), idx(end));
        if nsegs == 1
            numbound(idx) = 1;
            continue
        end

%         if numel(idx) >= 5 && numel(unique(denoised(idx))) > 1
%             try
%                 yk = denoised(idx);
%                 [mu, sigma] = normfit(data(idx) - yk);
%                 noise = randn(size(yk)) * sigma;
%                 denoised(idx) = runDISC(yk + noise, disc_input).ideal;
%             catch
%                 k
%             end
%         end

        segskdata = struct.empty;
        for i = 1:nsegs
            segskdata(i).idx = segsk(i,1):segsk(i,2);
            segskdata(i).ideal = denoised(segskdata(i).idx(1));
            segskdata(i).y = data(segskdata(i).idx);
            segskdata(i).mu = mean(segskdata(i).y);
            segskdata(i).sigma = std(segskdata(i).y);
            segskdata(i).npts = numel(segskdata(i).y);
            segskdata(i).nbound = 1;
        end

        steps = diff(horzcat(segskdata.ideal));
        steph = abs(steps);
        updown = sign(steps);
        stepn = updown;
        f = 2;
        for i = 2:numel(steps)
            if (i > 2) && isequal(updown(i-2:i), [+1 +1 -1]) ...
                    && abs(sum(steps(i-2:i))) < 100
                % up up down
                stepn(i-2:i) = [+1 +1 -2];
            elseif (i > 2) && isequal(updown(i-2:i), [+1 -1 -1]) ...
                    && abs(sum(steps(i-2:i))) < 100
                % up down down
                stepn(i-2:i) = [+2 -1 -1];
            elseif isequal(updown(i-1:i), [+1 -1])
                % up down
                if steph(i-1) >= f * steph(i)
                    stepn(i-1:i) = [+2 -1];
                elseif steph(i) >= f * steph(i-1)
                    stepn(i-1:i) = [+1 -2];
                else
                    stepn(i-1:i) = [+1 -1];
                end
            elseif isequal(updown(i-1:i), [-1 +1])
                % down up
                stepn(i) = updown(i);
            else
                % monotonic
                stepn(i) = updown(i);
            end
        end

        nbound = cumsum([1 stepn]);
        if nbound(1) ~= nbound(end)
            [h,i] = min(steph);
            if h < 150
                stepn2 = stepn;
                stepn2(i) = 0;
                nbound2 = cumsum([1 stepn2]);
                if nbound2(1) == nbound2(end)
                    nbound = nbound2;
                end
            end
        end
        while any(nbound == 0)
            % looking backwards from the zero segment, find the first segment
            % that follows a step up.
            j = find(nbound == 0, 1);
            i = j;
            while i > 1 && nbound(i-1) > nbound(i)
                i = i - 1;
            end
            % from the earlier high segment to the zero segment (monotonic step
            % down), if any segment are only a single data point, discard that
            % step down. otherwise increment bound count for all segments from
            % the earlier high segment to the end.
            n = horzcat(segskdata(i:j).npts);
            [nmin, k] = min(n);
            if nmin <= 1
                nbound(i-1+k:end) = nbound(i-1+k:end) + 1;
            else
                nbound(i:end) = nbound(i:end) + 1;
            end
        end
        for i = 1:nsegs
            numbound(segskdata(i).idx) = nbound(i);
        end
    end

end
