# Supplementary material for: Single-molecule imaging with cell-derived nanovesicles reveals early binding dynamics at a cyclic nucleotide-gated ion channel
Source: Nat Commun. 2021 Nov 9;12:6459. doi: 10.1038/s41467-021-26816-5 (PMC8578382; doi:10.1038/s41467-021-26816-5)
Supplement: Supplementary file 4 — Supplementary Software 1 [file 41467_2021_26816_MOESM4_ESM.zip › DataAndSoftware/plot_1st_vs_2nd_state.m]

function plot_1st_vs_2nd_state(master, plot_title)

% Generate DTs (random assignment of unbound status in stacked events)
for i = 1:length(master)
    for j = 1:length(master(i).condition)
        
        % calculate dwell times for 1st state events
        BoundSeries = master(i).condition(j).BoundSeries;
        
        %simultaneously counts the number of bound ligands (array length)
        %and keeps track of the duration of each ligand (value in indxes)
        %eg. ligand = [ 200, 400, 420] indicates at the current position (c) in
        %the trace, there the molecule is triply bound, where the 1st event
        %has been bound for 420 frms, the 2nd ligand has been bound for
        %400, and the most recently bound ligand has been bound for 200
        %frames.
        ligand=[]; 
        
        %-1 or +1 at each transition of 1 step height
        %-2 or +2 at each transition of 2 step height (stacked events)
        transitions = diff([0; BoundSeries]); 
        
        BoundDwellTimes = [];
        UnboundDwellTimes = [0];
        for c = 1:length(transitions) %loops through each frame of trace
            %if no transition and no ligands bound move forward
            if transitions(c) == 0 & isempty(ligand) 
                UnboundDwellTimes(end) = UnboundDwellTimes(end) + 1;
            end
            %if no transition and a ligand is bound, add 1 to ligand
            if transitions(c) == 0 & ~isempty(ligand)
                ligand = ligand +1;
                continue;
            end

            if transitions(c) > 0
                ligand = [ligand, zeros(1, transitions(c))];
                ligand = ligand + 1;
            end
            
            if transitions(c) < 0
                for m = 1: abs(transitions(c))
                    exit = randi(size(ligand, 2));
                    BoundDwellTimes = [BoundDwellTimes ligand(exit)];
                    ligand(exit) = [];
                end
                ligand = ligand + 1;
                
                if isempty(ligand)
                    UnboundDwellTimes = [ UnboundDwellTimes 1];
                end
                
                
            end
        end
        UnboundDwellTimes(UnboundDwellTimes == 0) = [];
        %store unbound dwell times
        master(i).condition(j).UnboundDwellTimes_DISC_0_randomassign_STATE1 = UnboundDwellTimes;
        %store bound dwell times
        master(i).condition(j).BoundDwellTimes_DISC_0_randomassign_STATE1 = BoundDwellTimes;
        
        % calculate dwell times for 2nd state events
        % truncate first state such that state 1 is now the new baseline
        BoundSeries(BoundSeries>0) = BoundSeries(BoundSeries>0) -1;
        % perform same DT generation as previously performed for 1st state
        ligand=[];
        transitions = diff([0; BoundSeries]);
        BoundDwellTimes = [];
        UnboundDwellTimes = [0];
        for c = 1:length(transitions)
            if transitions(c) == 0 & isempty(ligand)
                UnboundDwellTimes(end) = UnboundDwellTimes(end) + 1;
            end
            if transitions(c) == 0 & ~isempty(ligand)
                ligand = ligand +1;
                continue;
            end
            if transitions(c) > 0
                ligand = [ligand, zeros(1, transitions(c))];
                ligand = ligand + 1;
            end
            
            if transitions(c) < 0
                for m = 1: abs(transitions(c))
                    exit = randi(size(ligand, 2));
                    BoundDwellTimes = [BoundDwellTimes ligand(exit)];
                    ligand(exit) = [];
                end
                ligand = ligand + 1;
                
                if isempty(ligand)
                    UnboundDwellTimes = [ UnboundDwellTimes 1];
                end
                
                
            end
        end
        UnboundDwellTimes(UnboundDwellTimes == 0) = [];
        master(i).condition(j).UnboundDwellTimes_DISC_0_randomassign_STATE2 = UnboundDwellTimes;
        master(i).condition(j).BoundDwellTimes_DISC_0_randomassign_STATE2 = BoundDwellTimes; 
    end
end
    state1 = [];
    state2 = [];
for i = 1:length(master)
        for j = 1:length(master(i).condition)
            
        state1 = [state1 master(i).condition(j).BoundDwellTimes_DISC_0_randomassign_STATE1];

        state2 = [state2 master(i).condition(j).BoundDwellTimes_DISC_0_randomassign_STATE2];
       
        end
end
    %remove 1 frame events
    state1(state1 < 2) = [];
    state2(state2 < 2) = [];
% Plot 1st state simulation (with and without noise) + 1 frame events    
figure    
hold on
title (plot_title)

    bins = 0:2:150;
    h1 = histogram(state1,bins,...
        'Normalization', 'pdf','DisplayStyle', 'stairs', 'LineWidth', 0.75);
    h2 = histogram(state2,bins,...
        'Normalization', 'pdf','DisplayStyle', 'stairs', 'LineWidth', 0.75);  
    box off
    legend('state 1', 'state 2','location','northeast');
    xlabel('Bound Dwell Times (s)')
    ylabel('PDF')
    xlim([0,150])

    axes('Position',[.5 .35 .4 .4])
	box off
    h1 = histogram(state1,bins,...
        'Normalization', 'pdf','DisplayStyle', 'stairs', 'LineWidth', 0.75);
    hold on
    h2 = histogram(state2,bins,...
        'Normalization', 'pdf','DisplayStyle', 'stairs', 'LineWidth', 0.75);      
    ylim([0,0.01])
    xlim([0,150])

end
