# Supplementary material for: Single-molecule imaging with cell-derived nanovesicles reveals early binding dynamics at a cyclic nucleotide-gated ion channel
Source: Nat Commun. 2021 Nov 9;12:6459. doi: 10.1038/s41467-021-26816-5 (PMC8578382; doi:10.1038/s41467-021-26816-5)
Supplement: Supplementary file 4 — Supplementary Software 1 [file 41467_2021_26816_MOESM4_ESM.zip › DataAndSoftware/readme.md]

****
This repository contains the MATLAB code used to generate the results in 
the paper "Single-molecule imaging with cell-derived nanovesicles reveals 
early binding dynamics at a cyclic nucleotide-gated ion channel"
****

**Contact**
Please contact Vishal Patel at vishpatel97@gmail.com for queries related to
 this code.

**System requirements**
The code below was created to run on MATLAB R2020b.
Some scripts require DISC software (github.com/ChandaLab/DISC).

**Input Data**
All files use the same dataset, master_Jan2021.mat, which is included in 
this repository.

**Function Summaries**

newIdealization.m generates an idealized time series for each fluorescence
trace in conjunction with DISC. See methods for computation method.

plot_1st_vs_2nd_state.m computes singly bound and doubly bound dwell times 
using random assignment

**Software Summaries**

software_1_SimulatedData.m extracts amplitude, event, and baseline noise 
from a dataset containing traces and uses these data statistics to 
simulate traces. It also runs our idealization algorithm on these 
simulated traces to assess the precision, accuracy, and recall of our 
idealization software (newIdealization.m). Finally this plots the bound 
dwell times from the simulations as well as the experimetnal data.

software_2_SingleSiteDwellTimes.m pulls bound and unbound dwell time 
distributions from dataset and plots them with their corresponding 
concentration.

software_3_BoundProbabilityVsConcentration.m calculates the aggregate 
bound probability per collection of traces versus concentration.

software_4_NeigboringDwellCorrelations.m plots bound dwell times of 
events (i) against the bound dwell times of their following event (i+1).

software_5_MonoexpBiexpFitofBoundDTs.m pulls bound and unbound 
dwell times from traces and fits them to monoexponential and biexponential 
distributions.

software_6_GFPBleachStepCount.m plots distribution of manually counted 
bleach step counts for GFP traces fits to a zero-truncated binomial fit.

software_7_BoundProbabilityBinomialFits.m calculates the bound 
probability for each bound state (0 bound - 4 bound) and fits them to a 
binomial distribution.
