# Supplementary material for: Single-molecule imaging with cell-derived nanovesicles reveals early binding dynamics at a cyclic nucleotide-gated ion channel
Source: Nat Commun. 2021 Nov 9;12:6459. doi: 10.1038/s41467-021-26816-5 (PMC8578382; doi:10.1038/s41467-021-26816-5)
Supplement: Supplementary file 4 — Supplementary Software 1 [file 41467_2021_26816_MOESM4_ESM.zip › DataAndSoftware/software_1_SimulatedData.m]

%% Software 1 Simulated Data
load 'master_Jan2021.mat'

% run simulation for 30nM data
[TrueSimulation_30nM, IdealizedSimulation_30nM] = simulation(2,...
    2, 1, 300, 7500, master)

%run simulation for 200nM data
[TrueSimulation_200nM, IdealizedSimulation_200nM] = simulation(5,...
    2, 30/200, 100, 2999, master)

%plot 1st state vs 2nd state for data, true sim, idealized sim
plot_1st_vs_2nd_state(master, 'data')
plot_1st_vs_2nd_state([TrueSimulation_30nM IdealizedSimulation_200nM], 'Idealized Simulation')
plot_1st_vs_2nd_state([TrueSimulation_30nM TrueSimulation_200nM], 'True Simulation')

function [TetramerDT, TetramerDataDT] = simulation(bound,...
    unbound, unbound_factor, num_traces, simulation_length, master)
% %% User information

% Input Variables:
% ----------------
% bound = index of master that defines the data used to extract noise and 
%             amplitude information to be applied to simulation
%             eg. if simulating 200nM data, stored in master(5).condition,
%                 set bound to 5.
% 
% unbound = index of master for simulating the ubound DTs in simulation
%             *** use unbound events from data with approximately 4 fold 
%                 lower ligand concentration, as 4 single site traces will 
%                 be summed together to create a 4 site model
%             eg. if simulating 200nM data, use 30nM data, stored in 
%                 master(2).condtion, set bound to 2.
%                   
% factor = value of correction factor to apply for unbound DT that are not 
%             from concentrations exactly 4-fold less than the simulated conc.
%             eg. if simulating 200nM data, and only 30nM data is available
%                 for unbound, apply correction factor = 30/200 = 0.15
% 
% num_traces = value for number of traces simulated
%     
% simulation_length = value for the number of frames in each simulation
%     
% master = struct. contains experimental data at various concentrations
%             eg. calling master(x).condition(y).data will return the trace 
%             data for condition x and spot y. An example of how this struct 
%             is assigned below. 
%                 master(1).condition = fcGMP_10nM;
%                 master(2).condition = fcGMP_30nM;
%                 master(3).condition = fcGMP_60nM;
%                 master(4).condition = fcGMP_100nM;
%                 master(5).condition = fcGMP_200nM;
% 
% Output Variables:
% ----------------
% Figure containing distributions of amplitudes, baseline subtracted 
%   baseline values, and mean subtracted event values
% 
% Struct: TrueSimulation_XXXnM
%   TrueSimulation_XXXnM.condition.Tetramer = true simulation
%   TrueSimulation_XXXnM.condition.TetramerData = simulation with noise applied
%   TrueSimulation_XXXnM.condition.BoundSeries = idealzation of true simulation
%   TrueSimulation_XXXnM.condition.f1 = f1 score
% 
% Struct: IdealizedSimulation_XXXnM
%   IdealizedSimulation_XXXnM.condition.Tetramer = true simulation
%   IdealizedSimulation_XXXnM.condition.TetramerData = simulation with noise applied
%   IdealizedSimulation_XXXnM.condition.BoundSeries = idealization of TetramerData
%   IdealizedSimulation_XXXnM.condition.f1 = f1 score

%% Extract amplitude, event noise, and baseline noise from data
tic
event_stdev = []; %stdev of each event
event_noise =[]; %mean subtracted values of events
event_amps=[]; %amplitudes of each event
BoundDT = []; %durations of each event
baselinemu = []; % mean of baslines
baseline_stdev = []; %standard deviations of baselines
baselinedata = []; %baseline subtracted values of baselines

for k = bound %loops through data determined by bound 
    
    for j = 1:length(master(k).condition) %loops through every roi in selected condition
        
        BoundSeries_exp = master(k).condition(j).BoundSeries; %pulls ideals
        data = master(k).condition(j).data; %pulls raw data
        
        %store mean of all values equal 0 in bound series
        baselinemu = [baselinemu; mean(data(BoundSeries_exp == 0))];
        %store stdv of all values equal 0 in bound series
        baseline_stdev = [baseline_stdev; std(data(BoundSeries_exp == 0))];
        %store data of all values equal 0 in bound series
        baselinedata = [baselinedata; (data(BoundSeries_exp == 0) - baselinemu(end))];
        
        %timeseries with 1 marking any transitions in ideal (0>1, 1>2, 2>1,etc.)
        transitions = [1 ; logical(diff(BoundSeries_exp(:,1)))];
        %timeseries with duration of each event at the start of that event
        durations = zeros(length(BoundSeries_exp), 1);
        durations (find(transitions)) = diff(find([transitions; -1]));
        
        %loops through all transitions (excluding the first transition)
        for i = 2:length(transitions)
            % if transition to the 1st bound state
            if (transitions(i) & BoundSeries_exp(i) == 1)
                %and if next transtition is to the unbound state
                if(BoundSeries_exp(find(transitions(i+1:end),1) + i) == 0 )
                    
                    % store the stdev of event 
                    event_stdev = [event_stdev; std(data(i:(find(transitions(i+1:end),1) + i - 1)))];
                    % store the dwell time of event 
                    BoundDT = [BoundDT; durations(i)];
                    % store the amplitude time of event 
                    event_amps = [event_amps; (mean(data(i:(find(transitions(i+1:end),1) + i - 1))) ...
                        - mean(data(BoundSeries_exp == 0)))];
                    
                    %only draw noise from events w/ dwell time > 40
                    %we dont want to draw info about event noise from
                    %a small sample (ie. must longer than 40 frames)
                    if event_amps(end) < 250 & durations(i) > 40
                        event_noise=[event_noise ; (data(i:(find(transitions(i+1:end),1) + i - 1))...
                            - mean(data(i:(find(transitions(i+1:end),1) + i - 1)))     )];
                    end
                end
            end
        end
    end
end

% use events that are greater than 50 frames to derive event stdev & amp
event_stdev(find(BoundDT < 50 )) = [];
event_amps(find(BoundDT < 50 )) = [];
BoundDT(find(BoundDT < 50 )) = [];

% linear regression of event amps vs. event stdevs
mdl = fitlm(event_amps,event_stdev);
betahat=mdl.Coefficients.Estimate;  % save the coefficients
        % figure
        % hold on
        % scatter(amp, stdev);
        % x = 0:1:1500;
        % y = betahat(2)*x + betahat(1);
        % plot(x, y);

%plots noise and amplitude distributions
figure
hold on
cond = master(bound).condition(1).Condition; %pulls condition info for title
cond(cond == '_') = ' ';

subplot(1, 3, 1)
histogram(event_amps, -100:100:1000)
xlim([0,1100])
xlabel('event amplitudes')
sgtitle(cond)
subplot(1, 3, 2)
histogram(baselinedata, -250:20:250)
xlabel('baseline noise')
subplot(1, 3, 3)
histogram(event_noise, -400:30:400)
xlabel('event noise')
%% Simulation

for y = 1:(num_traces)
    y % prints current trace (in place of wait bar)
    
    %% Generate dwell times from experimental data
    
    %Bound DTs
    BoundDT =  [];
    for g = 1:length(master)
        for p = 1:length(master(g).condition)
            BoundDT = [BoundDT horzcat(master(g).condition(p).BoundDTs_random_assignment)];
        end
    end
    %%Simulate bound DTs from bound DT distribution
    samples = simulation_length * 100;
    BoundSim = datasample(BoundDT,samples);  % randomly draw from DT distribution
    
    %Unbound DTs
    UnboundDT =  [];
    for g = unbound;
        for p = 1:length(master(g).condition)
            UnboundDT = [UnboundDT horzcat(master(g).condition(p).UnboundDTs_random_assignment)];
        end
    end
    %%Simulate Unbound DTs from unbound DT distribution
    UnboundSim = datasample(UnboundDT,samples);  % randomly draw from DT distribution
    % *4 due to 4x increase in frequency of events (summing 4 traces)
    % *unbound_factor to account for concentration
    % fix to discretize dwell times after multiplications
    UnboundSim = fix(UnboundSim*4*unbound_factor);

    %% Generate Tetramer (true simulation ideal)
    
    % this section will generate 4 traces with single binding events and
    % sum them together to simulate a non-cooperative tetramer binding
    % model
    
    %truncate UnboundSim so that it has same length as BoundSim
    UnboundSim = UnboundSim(1:length(BoundSim));
    BoundSeries = [];
    for p = 1:length(BoundSim)
        BoundSeries = [BoundSeries ones(1, BoundSim(p))];
        BoundSeries = [BoundSeries zeros(1, UnboundSim(p))];
        % make trace 4 time as long as final trace, as 4 will be summed
        % together 
        if length(BoundSeries) > (simulation_length * 4) 
            break
        end
    end
    BoundSeries = BoundSeries(1:(simulation_length * 4));
    %Truncate BoundSeries to an array that is divisble by 4
    BoundSeries = BoundSeries(1:(4* fix(length(BoundSeries)/4)));
    %Split BoundSeries into 4 traces
    BoundSeries = reshape(BoundSeries, length(BoundSeries)/4, 4);
    save('known_ideal_individual.mat', 'BoundSeries') 
    %Sum four individual traces vertically
    Tetramer =  sum(BoundSeries, 2);
    save('known_ideal_summed.mat', 'Tetramer')

    %% Generate TetramerData (simulation plus noise)
    
    % this section will use noise and amplitude derived earlier to simulate
    % guassian noise in the non-cooperative Tetramer ideal generated above,
    % (this will be the Tetramer produced above except it will be simulated
    % with characteristics of the raw data... i.e. 'TetramerData')
    
    % pull 4 traces from Tetramer before they were summed
    SimSeries = BoundSeries(:)';
    
    % find event transitions in ideal
    transitions = [diff([0 SimSeries])];
    bindinglocs = find(transitions == 1);
    
    % add noise and amplitude variation to events
    for z = 1:length(bindinglocs) % loop through each event 
        r = bindinglocs(z);
        eventduration = find(transitions(r:end) == -1,1) - 1;
        % randomly pick an event amplitude from event_amps
        amp_sum = event_amps(randi(length(event_amps), 1));
        % convert bound state 1 to randomly picked amplitude (i.e. multiply)
        SimSeries(r:(r + eventduration -1)) = SimSeries(r:(r + eventduration -1))* amp_sum;
        % randomly generate gauss noise with stdev proportional to event
        % amplitude... proportion based on linear regression performed
        % earlier. (ie. higher evvent amp ==>> more noise)
        noise_sum = normrnd(0, betahat(2)*amp_sum + betahat(1), eventduration,1) ;
        % apply noise to event
        SimSeries(r:(r + eventduration -1)) = SimSeries(r:(r + eventduration -1)) + noise_sum.';
    end
    
    %Truncate to an array that is divisble by 4
    SimSeries = SimSeries(1:(4* fix(length(SimSeries)/4)));
    %Split into 4 traces
    SimSeries = reshape(SimSeries, length(SimSeries)/4, 4);
    save('noisy_individual.mat', 'SimSeries')
    %Sum four individual traces vertically
    SimSeries =  sum(SimSeries, 2);
    %add the baseline mean to all points
    SimSeries= SimSeries + mean(baselinemu);
    %adds noise to basline values
    baseline_indx = find(SimSeries == mean(baselinemu));
    SimSeries(baseline_indx) = SimSeries(baseline_indx) + baselinedata(1:length(baseline_indx));
    
    %store as TetramerData
    TetramerData =  SimSeries;
    save('noisy_summed.mat', 'TetramerData')
    %% Run Idealization on TetramerData
    
    % Use software_2_newIdealization to genereate idealization time
    % series with 0,1,2,3, or 4 bound state (BoundSeries)
    
    DISC_0 = runDISC(TetramerData, initDISC_k_0()).ideal;  %run disc on data
    [BoundSeries, denoised] = newIdealization(TetramerData, DISC_0);
    
    %% Test idealization Accuracy, Precision and Recall
    %uses idealizationMetrics function
    % original function by
    % David S. White
    % Contact: dwhite7@wisc.edu
 
    [Accuracy, Precision, Recall] = idealizationMetrics...
        (TetramerData, BoundSeries,Tetramer, 'overall', 4);
    f1 = (2*Precision*Recall) / (Precision + Recall);
    if isnan(f1)
        f1 = 0;
    end
    
%     figure
%     ax1 = subplot(3,1,1);
%     plot(1:length(Tetramer), Tetramer)
%     ax2 = subplot(3,1,2);
%     plot(1:length(TetramerData), TetramerData)
%     ax3 = subplot(3,1,3);
%     plot(1:length(BoundSeries), BoundSeries)
%     xlabel(["f1 =" + f1])
%     linkaxes([ax1 ax2 ax3], 'x');

    simulation_master.condition(y).Tetramer = Tetramer;
    simulation_master.condition(y).TetramerData = TetramerData;
    simulation_master.condition(y).BoundSeries = BoundSeries;
    simulation_master.condition(y).Accuracy = Accuracy;
    simulation_master.condition(y).Precision = Precision;
    simulation_master.condition(y).Recall = Recall;
    simulation_master.condition(y).f1 = f1;

    
    

end
toc
%% Export simulation

    %export TrueSimulation
    master = simulation_master;
    master.condition = master.condition(~cellfun(@isempty,{master.condition.Tetramer}));
    master.condition = rmfield( master.condition , 'BoundSeries' );
    % for'TrueSimulation', store true ideal in boundseries (for plotting)
    for i = 1:length(master)
        for j = 1:length(master(i).condition)
            master(i).condition(j).BoundSeries = master(i).condition(j).Tetramer;
        end
    end
    TetramerDT = master;

    %export IdealizedSimulation
    master = simulation_master;
    master.condition = master.condition(~cellfun(@isempty,{master.condition.Tetramer}));
    TetramerDataDT = master;
end
%% idealization metrics function % Author: David S. White
function [Accuracy, Precision, Recall] = idealizationMetrics...
    (data, data_fit,true_fit, method,event_threshold,state_threshold)

%% compute idealization Accuracy, Precision and Recall
% Author: David S. White
% Contact: dwhite7@wisc.edu
%
% Updates:
% --------
% 2019-03-21 DSW wrote code (old version = modelQuantification.m)
%
% -------------------------------------------------------------------------
% Requirements:
% -------------
% requires computeCenters.m and findEvents.m (found in DISC)
%
%
% Overview:
% ---------
% Determine how well the data_fit (i.e idealized trace) matches
% the true_fit of simulated data. This is done by identifying:
%
%   TP = True Positive
%       states : true state == obtained state within state_threshold
%       events : true event == obtained event ± 1 event_threshold
%       overall: both obtained event and obtained state are TP.
%
%   FP = False Positive
%       states : extra state obtained  or
%               obtained state ? true state but within state_threshold
%       events : extra event obtained or
%               obtained event ? true event ± event_threshold
%       overall: either obtained event and/or state is a FP
%
%   FN = False Negative
%       states : obtained states < true states
%       events : missed event
%       overall: either obtained event and/or state is a FN
%
% From these values, we compute:
%
%   Accuracy = sum(TP) / (sum(TP) + sum(FP) + sum(FN))
%
%   Precision = sum(TP) / (sum(TP) + sum(FP))
%
%   Recall = sum(TP) / (sum(TP) + sum(FN))
%
%
% Input Variables:
% ----------------
% data = [N,1] data sequence
%
% data_fit = [N,1] obtained sequence of state assignments
%
% true_fit = [N,1] sequence of true state assignments
%
% method = string. What values to compare. Either:
%       'states', 'events', 'overall' [Default], 'classification'
%
% state_threshold = ± of true value s.d.  for TP determination.
%
% event_threshold = ± true event duration for TP determination. 
%
% Output Variables:
% ----------------
%
% Accuracy = sum(TP) / (sum(TP) + sum(FP) + sum(FN))
%
% Precision = sum(TP) / (sum(TP) + sum(FP))
%
% Recall = sum(TP) / (sum(TP) + sum(FN))
%
% -------------------------------------------------------------------------
%
% run idealizationMetrics
%
% Set default values if not provided
if ~exist('method','var') | isempty(method)
    method = 'overall';
end
if ~exist('state_threshold','var') | isempty(state_threshold)
    state_threshold = 2;
end
if ~exist('event_threshold','var') | isempty(event_threshold)
    event_threshold = 5;
end

% Compute TPs, FPs, and FNs for given method
TP = 0;
FP = 0;
FN = 0;
switch method
    
    case 'states'
        % compute components
        obtained_components = computeCenters(data,data_fit);
        true_components = computeCenters(data,true_fit);
        
        t = 1;  % iterate true values
        o = 1;  % iterate obtained values
        
        while t <= size(true_components,1) &  o <= size(obtained_components,1)
            
            % Is the obtained state value within the state_threshold of the
            % true value?
            state_check =  abs(true_components(t,2) - obtained_components(o,2))...
                <= (state_threshold * true_components(t,3));
            
            if state_check
                TP = TP + 1;
                o = o + 1;
                t = t + 1;
            else
                if size(obtained_components,1) == size(true_components,1)
                    FP = FP + 1;
                    o = o + 1;
                    t = t + 1;
                elseif obtained_components(o,2) > true_components(t,2)
                    t = t + 1;
                elseif obtained_components(o,2) < true_components(t,2)
                    FP = FP + 1;
                    o = o + 1;
                end
            end
        end
        if size(true_components,1) > size(obtained_components,1)
            FN = size(true_components,1) - size(obtained_components,1);
        end
        
    case 'events'
        true_events = findEvents(true_fit);
        obtained_events = findEvents(data_fit);
        t = 1;
        o = 1;
        while t <= size(true_events,1) &  o <= size(obtained_events,1)
            t_event = true_events(t,:); % current true event
            o_event = obtained_events(o,:); % current obtained event
            if  abs(t_event(1)-o_event(1)) + abs(t_event(2)-o_event(2)) <= event_threshold
                TP = TP + 1;
                t = t + 1;
                o = o + 1;
            else
                if t_event(2) == o_event(2)
                    FP = FP + 1;
                    FN = FN +1;
                    o = o + 1;
                    t = t + 1;
                elseif t_event(2) > o_event(2)
                    FP = FP + 1;
                    o = o + 1;
                elseif t_event(2) < o_event(2)
                    FN = FN + 1;
                    t = t + 1 ;
                end
            end
        end
        
        
    case 'overall'
        
        % components for state values
        obtained_components = computeCenters(data,data_fit);
        true_components = computeCenters(data,true_fit);
        
        % events
        true_events = findEvents(true_fit);
        obtained_events = findEvents(data_fit);
        
        t = 1;  % iterate true values
        o = 1;  % iterate obtained values
        while t <= size(true_events,1) &&  o <= size(obtained_events,1)
            t_event = true_events(t,:); % current true event
            o_event = obtained_events(o,:); % current obtained event
            % begin code update...
            % error where t_event(4) is intensity level instead of state
            % index?
            t_levels = unique(true_fit);
            o_levels = unique(data_fit);
            t_event(4) = find(t_levels == t_event(4), 1);
            o_event(4) = find(o_levels == o_event(4), 1);
            % ... end code update
            if  abs(t_event(1)-o_event(1)) + abs(t_event(2)-o_event(2)) <= event_threshold &&...
                    abs(obtained_components(o_event(4),2) - true_components(t_event(4),2)) <= state_threshold * true_components(t_event(4),3)
                TP = TP + 1;
                t = t + 1;
                o = o + 1;
                % correct event, state mismatch
            elseif abs(t_event(1)-o_event(1)) + abs(t_event(2)-o_event(2)) <= event_threshold &&...
                    abs(obtained_components(o_event(4),2) - true_components(t_event(4),2)) > state_threshold * true_components(t_event(4),3);
                FP = FP + 1;
                % FN = FN + 1;
                o = o + 1;
                t = t + 1;
                
            elseif t_event(2) == o_event(2)
                FP = FP + 1;
                FN = FN +1;
                o = o + 1;
                t = t + 1;
                
            elseif t_event(2) > o_event(2)
                FP = FP + 1;
                o = o + 1;
                
            elseif t_event(2) < o_event(2)
                FN = FN + 1;
                t = t + 1 ;
                
            end
        end
        
    case 'classification'
        % the simpliest metric to compute, not the most useful
        % Are data points in the right clusters?
        % this does not a robust metric since it does not consider whether
        % the states are the right values or if events (i.e dynamics) are
        % correct.
        
        % make interger assignmetns into states
        [~,~,obtained_assignment] = unique(data_fit);
        [~,~,true_assignment] = unique(true_fit);
        
        assignment_difference = true_assignment-obtained_assignment;
        TP = length(find(assignment_difference == 0));
        FN = length(find(assignment_difference > 0));
        FP = length(find(assignment_difference < 0));
        
end


% Compute Accuracy, Precision, Recall, and FPR
Accuracy = TP / (TP + FP + FN);
Precision = TP / (TP + FP);
Recall = TP / (TP + FN);

end
