# Supplementary material for: Single-molecule imaging with cell-derived nanovesicles reveals early binding dynamics at a cyclic nucleotide-gated ion channel
Source: Nat Commun. 2021 Nov 9;12:6459. doi: 10.1038/s41467-021-26816-5 (PMC8578382; doi:10.1038/s41467-021-26816-5)
Supplement: Supplementary file 4 — Supplementary Software 1 [file 41467_2021_26816_MOESM4_ESM.zip › DataAndSoftware/software_2_SingleSiteDwellTimes.m]

%% %% Software 3 Single site Dwell time Generation
%
% Input: Struct of binding data generated from software_0_BaselineAndEventDataViaThresholding.m
% Struct is organized is organized to accomodate multiple experimental conditions
% Eg. calling master(x).condition(y).data will return the trace data for condition x and spot y.
%
% An example of how this struct can be generated is below. Each data set (eg. fcGMP_10nM) is
% the output from software_0_BaselineAndEventDataViaThresholding.
    % master(1).condition = fcGMP_10nM;
    % master(2).condition = fcGMP_30nM;
    % master(3).condition = fcGMP_60nM;
    % master(4).condition = fcGMP_100nM;
    % master(5).condition = fcGMP_200nM;
    
% Outputs bound dwell time data in the same master array under 4 new fields, describe below
% ==========================================================================
% End user modification
% ==========================================================================
load 'master_Jan2021.mat'

%% Generate Dwell Times from BaselineAndEventData using newIdealization
for i = 1:length(master)
    for j = 1:length(master(i).condition)
        %% pull important data from each trace
        data = master(i).condition(j).data;   %raw data
        time = 1:length(data);
%         DISC_0 = runDISC(data, initDISC_k_0()).ideal;  %run disc on data
        %% newIdealization
        %generate ideal of experiment data using newIdealization
        %software_2_
%         [BoundSeries, denoised] = newIdealization(data, DISC_0);
        BoundSeries = master(i).condition(j).BoundSeries;
        %% 1st state Dwell Times Data (randomly assigned unbinding)
        % generate bound dwell times from ideal array. Upon unbinding of
        % ligand when multiple ligands are bound, randomly choose ligand
        % that unbinds (monte carlo)
        
        
        %'ligand' simultaneously counts the number of bound ligands (array length)
        %and keeps track of the duration of each ligand (value in indxes)
        %eg. ligand = [ 200, 400, 420] indicates at the current position (c) in
        %the trace, there the molecule is triply bound, where the 1st event
        %has been bound for 420 frms, the 2nd ligand has been bound for
        %400, and the most recently bound ligand has been bound for 200
        %frames.
        ligand=[];
        
        %-1 or +1 at each transition of 1 step height
        %-2 or +2 at each transition of 2 step height (stacked events)
        trans = diff([0; BoundSeries]);
        BoundDwellTimes = [];
        UnboundDwellTimes = [0];
        
        for c = 1:length(trans) %loops through each frame of trace
            %if no transition and no ligands bound move forward
            if trans(c) == 0 & isempty(ligand)
                UnboundDwellTimes(end) = UnboundDwellTimes(end) + 1;
            end
            %if no transition and a ligand is bound, add 1 to ligand            
            if trans(c) == 0 & ~isempty(ligand)
                ligand = ligand +1;
                continue;
            end
            if trans(c) > 0
                ligand = [ligand, zeros(1, trans(c))];
                ligand = ligand + 1;
            end
            
            if trans(c) < 0
                for m = 1: abs(trans(c))
                    exit = randi(size(ligand, 2));
                    BoundDwellTimes = [BoundDwellTimes ligand(exit)];
                    ligand(exit) = [];
                end
                ligand = ligand + 1;
                
                if isempty(ligand)
                    UnboundDwellTimes = [ UnboundDwellTimes 1];
                end
                
                
            end
        end
        
        UnboundDwellTimes(UnboundDwellTimes == 0) = [];
        %store unbound dwell times
        master(i).condition(j).UnboundDTs_random_assignment = UnboundDwellTimes;
        %store bound dwell times
        master(i).condition(j).BoundDTs_random_assignment = BoundDwellTimes;
        
      
    end
end

%% Plot Bound Dwell Time Distribution vs Concentration
figure
hold on
bins = 1:1:75;
leg ={};
for i =  1:length(master)
    data = horzcat(master(i).condition.BoundDTs_1_bound);
    %remove single frame events from distribution
    data(data == 1) = [];
    h = histogram(data,bins,...
        'Normalization', 'pdf','DisplayStyle', 'stairs', 'LineWidth', 0.75);
    ylabel('PDF')
    xlabel('bound dwells (frames)')
    %pull condition names for legend
    cond = master(i).condition(1).Condition;cond(cond == '_') = ' ';
    leg(i) = cellstr(cond);
        legend(leg,'location','northeast');
end
   xlim([0, max(bins)]);     
  
   %% Plot Unbound Dwell Time Distribution vs Concentration
figure
hold on
bins = 0:10:700;
leg ={};
for i =  1:length(master)
    data = horzcat(master(i).condition.UnboundDTs_random_assignment);
    h = histogram(data,bins,...
        'Normalization', 'pdf','DisplayStyle', 'stairs', 'LineWidth', 0.75);
    ylabel('PDF')
    xlabel('unbound dwells (frames)')
    %pull condition names for legend
    cond = master(i).condition(1).Condition;cond(cond == '_') = ' ';
    leg(i) = cellstr(cond);
    legend(leg,'location','northeast');
    xlim([0, max(bins)]);    
end
 % inset with y axis zoom-in
    axes('Position',[.5 .35 .4 .4])
for i =  1:length(master)
    data = horzcat(master(i).condition.UnboundDTs_random_assignment);
    h1 = histogram(data,bins,...
        'Normalization', 'pdf','DisplayStyle', 'stairs', 'LineWidth', 0.75);
    hold on
    box off
    ylim([0,0.0025]) % zoom in y axis
    xlim([0,max(bins)]) % keep same x axis
end
clearvars -except master
