# Supplementary material for: Single-molecule imaging with cell-derived nanovesicles reveals early binding dynamics at a cyclic nucleotide-gated ion channel
Source: Nat Commun. 2021 Nov 9;12:6459. doi: 10.1038/s41467-021-26816-5 (PMC8578382; doi:10.1038/s41467-021-26816-5)
Supplement: Supplementary file 4 — Supplementary Software 1 [file 41467_2021_26816_MOESM4_ESM.zip › DataAndSoftware/software_3_BoundProbabilityVsConcentration.m]

%% User modification
% Input Variables:
% ----------------
% Struct is organized is organized to accomodate multiple experimental conditions
% Eg. calling master(x).condition(y).data will return the trace data for condition x and spot y.
% An example of how this struct can be generated is below. Each data set (eg. fcGMP_10nM) is
% the output from software_0_BaselineAndEventDataViaThresholding.
    % master(1).condition = fcGMP_10nM;
    % master(2).condition = fcGMP_30nM;
    % master(3).condition = fcGMP_60nM;
    % master(4).condition = fcGMP_100nM;
    % master(5).condition = fcGMP_200nM;
    
% Boundseries idealizations for each trace generated from
% newIdealization.m will be used to calculate bound probability

%% Generate binding curve from literature
% plotConc = [10, 20, 30, ...] sequence of condition (eg. fcGMP concentrations)
plotConc = [10, 30, 60, 100, 200];

% doi.org/10.1016/S0896-6273(00)80202-0
EC_50 = 410;
h = 1.6;
x = logspace(1, 4, 1000);
y = 1./ (1 + ( EC_50 ./ x).^h);

%% Calculate bound probability
load 'master_Jan2021.mat'

plotBP = [];
permol_BP = {};
integralBP = [];
for i = 1:length(plotConc) %loop through all concentrations
    bp = [];
    sumprob = 0;
    trace_length = 0;
    sum_data = [];
    permol_BP{i} = [];
    for j = 1:length(master(i).condition) %loop through all rois per conc.
        % pull idealized time series from master
        boundseries = master(i).condition(j).BoundSeries;
        %sum the idealized time series and divide by (length of the time series * 4)
        %         boundprob = sum(boundseries)/ (length(boundseries)) ;
        
        sumprob = sumprob + sum(boundseries);
        trace_length = trace_length + length(boundseries);
        
        permol_BP{i} = [permol_BP{i} sum(boundseries)/length(boundseries)];
        
        
        temp = master(i).condition(j).data;
        tempbaseline = mean(temp(boundseries ==0));
        temp = temp - tempbaseline;
        sum_data = [sum_data; temp];
    end
    %find mean BP for all molecules in a condition and append this
    %value to 'plotBP' for plotting
    plotBP = [plotBP sumprob/trace_length ];
    integralBP = [integralBP sum(sum_data)/trace_length/600];
end
figure
hold on
yyaxis left
ylabel('# Bound');
ylim([0 4])
plot(plotConc, plotBP,'.-' , 'MarkerSize', 7.5);
yyaxis right
ylim([0 1])
plot(x,y)

ax=gca;
ax.XScale = 'log';
xlabel('Agonist (nM)')
ylabel('Normalized Current')
