# Supplementary material for: Single-molecule imaging with cell-derived nanovesicles reveals early binding dynamics at a cyclic nucleotide-gated ion channel
Source: Nat Commun. 2021 Nov 9;12:6459. doi: 10.1038/s41467-021-26816-5 (PMC8578382; doi:10.1038/s41467-021-26816-5)
Supplement: Supplementary file 4 — Supplementary Software 1 [file 41467_2021_26816_MOESM4_ESM.zip › DataAndSoftware/software_4_NeigboringDwellCorrelations.m]

%% Software 5 neighboring dwells
% 
% Input: Struct of binding data (master)
% Struct is organized is organized to accomodate multiple experimental conditions
% Eg. calling master(x).condition(y).data will return the trace data for condition x and spot y.
% An example of how this struct can be generated is below. Each data set (eg. fcGMP_10nM) is
% the output from software_0_BaselineAndEventDataViaThresholding.
%     master(1).condition = fcGMP_10nM;
%     master(2).condition = fcGMP_30nM;
%     master(3).condition = fcGMP_60nM;
%     master(4).condition = fcGMP_100nM;
%     master(5).condition = fcGMP_200nM;
% 
% ========================================================================
% Output:
% This code will output a 3 dimensional histogram (converted to contour
% format) that plots the bound dwell time of a particular event (i)
% on the x axis and the bound dwell time of the following event (i + 1)
% on the y axis. This is performed for events within single molecules
% molecules only.

load 'master_Jan2021.mat'

%% Generate correlation sequences
figure
for i = 1:length(master)
    Bound_i = [];
    Bound_iplus1 =[];
    for j = 1:length(master(i).condition) % loops through all rois
        CompiledEvents = master(i).condition(j).BoundDTs_1_bound;
        for z = 1:((length(CompiledEvents)-1))
            Bound_i = [Bound_i; CompiledEvents(z)];
            Bound_iplus1 = [Bound_iplus1; CompiledEvents(z+1)];
        end
    end
    %% Plot correlation values on contour plot
    bins = log10(0.0288):0.24:log10(8.7096); % set bins in log10(seconds)
    %plot 3D hist of boundDTs (multiply 0.05 to convert frames to seconds)
    [n,c] = hist3([log10(Bound_i*0.05), log10(Bound_iplus1*0.05)], 'Ctrs',{bins bins});
    subplot(2,3,i);
    %convert 3D histogram to a contour plot for easier visualization
    [e,h] = contour(c{2},c{1},  n.', 9);
    handles = colorbar;
    set(gca, 'ydir', 'normal');
    axis square;
    set(gca, 'box', 'off');
    %pull condition information for title
    
    cond = master(i).condition(1).Condition;
    cond(cond == '_') = ' ';
    title(cond)
    %set x and y limits to be equal across all concentrations
    ylim(gca,[log10(0.0288) 0.5])
    xlim(gca,[log10(0.0288) 0.5])
    ylabel('BoundDTi+2(s)')
    xlabel('BoundDTi(s)')
end
