# Supplementary material for: Single-molecule imaging with cell-derived nanovesicles reveals early binding dynamics at a cyclic nucleotide-gated ion channel
Source: Nat Commun. 2021 Nov 9;12:6459. doi: 10.1038/s41467-021-26816-5 (PMC8578382; doi:10.1038/s41467-021-26816-5)
Supplement: Supplementary file 4 — Supplementary Software 1 [file 41467_2021_26816_MOESM4_ESM.zip › DataAndSoftware/software_5_MonoexpBiexpFitofBoundDTs.m]

%% User Information
%
% Input: Struct of binding data generated from software_0_BaselineAndEventDataViaThresholding.m
% Struct is organized is organized to accomodate multiple experimental conditions
% Eg. calling master(x).condition(y).data will return the trace data for condition x and spot y.
%
% An example of how this struct can be generated is below. Each data set (eg. fcGMP_10nM) is
% the output from software_0_BaselineAndEventDataViaThresholding.
    % master(1).condition = fcGMP_10nM;
    % master(2).condition = fcGMP_30nM;
    % master(3).condition = fcGMP_60nM;
    % master(4).condition = fcGMP_100nM;
    % master(5).condition = fcGMP_200nM;
    
% Bound dwell time data will be fit from the structure field 'BoundDTs_random_assignment'
% The bound dwell times in this field were generated by randomly assigning a molecule as the unbinding ligand
% when multiple ligands are bound to a molecule simultaneously.

% Unbound dwell time data will be fit to the structure field 'UnboundDTs_random_assignment'

%     Outputs bound/unbound dwell time distributions with zero-truncated monoexponential
%     and biexponential fits to account for the lack of 0 frame data in our
%     experiments.
%  ==========================================================================
% End user information
%  ==========================================================================
load 'master_Jan2021.mat'

%% MonoExp and BiExp fit of Bound Dwell Times (with 1 frame events)
figure
for i = 1:length(master)
    bins = 1:1:75;
    subplot(2, 3, i)
    hold on

    %Plot raw Data
    data = horzcat(master(i).condition.BoundDTs_random_assignment);
    h = histogram(data,bins, 'Normalization', 'count',...
        'DisplayStyle', 'stairs',  'EdgeColor', [0.75 0.75 0.75], 'LineWidth', 1);
    area = trapz(bins(1:end-1)+(0.5*diff(bins)), h.Values);
    ylim([0 (1.1* max(h.Values))])
    xlim([0,75])
    %Mono exponential Fit
    bins = 1:0.001:max(bins);
    ztmono = @(x, mu) exppdf(x, mu) ./ exp(-1/mu);
    [mu,ci] = mle(data,'pdf', ztmono, 'start', [10 ], ...
        'lowerbound', [ 1], 'upperbound', [5000]);
    h = plot(bins, ztmono(bins, mu)*area, 'b--','LineWidth' , 0.5);
    
    % Bi exponential Fit
    opt = statset('mlecustom');
    opt.MaxIter = 5000;
    opt.MaxFunEvals = 5000;
    %custom biexp function
    biexp = @(x,A1,mu1,mu2) (A1 .* exppdf(x,mu1) + (1-A1) .* exppdf(x,mu2));
    %truncated biexpfunction
    ztbiexp = @(x,A1,mu1,mu2) biexp(x,A1,mu1,mu2) ./ (A1* exp(-1/mu1) + (1-A1)*exp(-1/mu2))
    [p,ci] = mle(data, 'pdf', ztbiexp, 'start', [0.5 10 10], ...
        'lowerbound', [0 1 1], 'upperbound', [1 5000 5000], 'options', opt);
    h = plot(bins, ztbiexp(bins, p(1),p(2),p(3))*area, 'r','LineWidth' , 0.5);
     
    %pull condition information for legend
    cond = master(i).condition(1).Condition;
    cond(cond == '_') = ' ';
    ylabel('Counts')
    xlabel('Bound (frames)')
    title(cond)
    if i == 1 %% only draw one legend for all plots
    legend('Data', 'MonoExponential Fit', 'BiExponential Fit',...
        'location','northeast');
    end
    

        constants = {['\tau (mono) = ', num2str(mu)], ...
        ['\tau1 = ', num2str(p(2))],['I1 = ', num2str(p(1)*100), '%']...
        ['\tau2 = ', num2str(p(3))]...
        , ['I2 = ', num2str((1-p(1))*100), '%']};    
    text(20,mean(ylim) ,constants,'FontSize',10);
end

%% MonoExp and BiExp fit of Unbound Dwell Times (with 1 frame events)
figure
for i = 1:length(master)
    % bin sizes
    bins = 1:2:500;
    subplot(2, 3, i) 
    hold on
    %pull raw Data from data set and plot
    data = horzcat(master(i).condition.UnboundDTs_random_assignment);
    h = histogram(data,bins, 'Normalization', 'count',...
        'DisplayStyle', 'stairs',  'EdgeColor', [0.75 0.75 0.75], 'LineWidth', 1);
    ylim([0 (1.1*max(h.Values))])
    area = trapz(bins(1:end-1)+(0.5*diff(bins)), h.Values);
        xlim([0,500])
    %Mono exponential Fit
    bins = linspace(1,max(bins), 1000);
    ztmono = @(x, mu) exppdf(x, mu) ./ exp(-1/mu);
    [mu,ci] = mle(data,'pdf', ztmono, 'start', [10 ], ...
        'lowerbound', [ 1], 'upperbound', [5000]);
    h = plot(bins, ztmono(bins, mu)*area, 'b--', 'LineWidth' , 0.5);
    
    % Bi exponential Fit
    opt = statset('mlecustom');
    opt.MaxIter = 50000;
    opt.MaxFunEvals = 50000;
    biexp = @(x,A1,mu1,mu2) A1 .* exppdf(x,mu1) + (1-A1) .* exppdf(x,mu2);
    ztbiexp = @(x,A1,mu1,mu2) truncexpNpdf(x,[A1 abs(1-A1)],[mu1 mu2], 1);
    [p,ci] = mle(data, 'pdf', ztbiexp, 'start', [0.5 10 10], ...
        'lowerbound', [0 0.1 0.1], 'upperbound', [1 5000 5000], 'options', opt);
    h = plot(bins, ztbiexp(bins, p(1),p(2),p(3))*area, 'r', 'LineWidth' , 0.5);
      
   %pull condition information for legend
    cond = master(i).condition(1).Condition;
    cond(cond == '_') = ' ';
    ylabel('Counts')
    xlabel('Unbound (frames)')
    title(cond)
    if i == 1 %% only draw one legend for all plots
    legend('Data', 'MonoExponential Fit', 'BiExponential Fit',...
        'location','northeast');
    end

    constants = {['\tau (mono) = ', num2str(mu)], ...
        ['\tau1 = ', num2str(p(2))],['I1 = ', num2str(p(1)*100), '%']...
        ['\tau2 = ', num2str(p(3))]...
        , ['I2 = ', num2str((1-p(1))*100), '%']};
    text(150,mean(ylim) ,constants,'FontSize',10);
end
