# Supplementary material for: Single-molecule imaging with cell-derived nanovesicles reveals early binding dynamics at a cyclic nucleotide-gated ion channel
Source: Nat Commun. 2021 Nov 9;12:6459. doi: 10.1038/s41467-021-26816-5 (PMC8578382; doi:10.1038/s41467-021-26816-5)
Supplement: Supplementary file 4 — Supplementary Software 1 [file 41467_2021_26816_MOESM4_ESM.zip › DataAndSoftware/software_6_GFPBleachStepCount.m]

%% USER INFO
% Inputs: Within single-molecule-imaging-toolbox(SMIT) GUI, bleach steps
% were manually counted and labeled using the tag feature using the scheme:
%         tag 'a' = 1 step, tag 'b' = 2 steps, tag 'c' = 3 steps, etc.
% 
% Struct of binding data initially generated from
% software_0_BaselineAndEventDataViaThresholding.m
% Struct is organized is organized to accomodate multiple experimental conditions
% Eg. calling master(x).condition(y).data will return the trace data for condition x and spot y.

% An example of how this struct can be generated is below. Each data set (eg. fcGMP_10nM) is
% the output from software_0_BaselineAndEventDataViaThresholding.
    % master(1).condition = fcGMP_10nM;
    % master(2).condition = fcGMP_30nM;
    % master(3).condition = fcGMP_60nM;
    % master(4).condition = fcGMP_100nM;
    % master(5).condition = fcGMP_200nM;
    
load 'master_Jan2021.mat'

%% GFP bleach step distribution + Zero-truncated binomial fit
StepCounts = [];
for i = 1:length(master)
    % loop through data and pull stepcount data from each molecule
    for j = 1:length(master(i).condition)
        GFPdata = master(i).condition(j).GFPdata; 
        %checks if tag containing bleach step exists
        if length(master(i).condition(j).tags) == 1
           continue; 
        end
        tag = master(i).condition(j).tags(2);
        if tag == "a"
            status = 1;
        end
        if tag == "b"
            status = 2;
        end
        if tag == "c"
            status = 3;
        end
        if tag == "d"
            status = 4;
        end
        if tag == "e"
            status = 5;
        end
        if tag == "f"
            status = 6;
        end
        if tag == "g"
            status = 7;
        end

        StepCounts = [StepCounts status];
    end
    h =  histogram(StepCounts, 'Normalization', 'probability');
end
maxsteps = max(StepCounts);
% fit stepcounts to zero truncated binomials
ztbinomial4 = @(x, p) binopdf(x, 4, p) ./ (1 - binopdf(0, 4, p));
phat = mle(StepCounts(find(StepCounts <= 4)), 'pdf', ztbinomial4, 'start', 0.5);
% LL of fits
LLphat = sum(log(ztbinomial4(StepCounts(find(StepCounts <= 4)), phat)));

%% Plot step count distribution and binomial fit of n = 4 trials
    
% grouped bar plot version
    figure
    yObs = h.Values;
    yBino = ztbinomial4(1:4, phat);
    x = [1, 2, 3, 4];
     bar(x, [yObs; yBino],'EdgeColor','none','BarWidth',0.8);
    ylabel('Probability Density')
    xlabel('Number of bleaching steps')
    legend('Observed',['Binomial p=' num2str(round(phat, 2))],'location','northwest')
