# Supplementary material for: Single-molecule imaging with cell-derived nanovesicles reveals early binding dynamics at a cyclic nucleotide-gated ion channel
Source: Nat Commun. 2021 Nov 9;12:6459. doi: 10.1038/s41467-021-26816-5 (PMC8578382; doi:10.1038/s41467-021-26816-5)
Supplement: Supplementary file 4 — Supplementary Software 1 [file 41467_2021_26816_MOESM4_ESM.zip › DataAndSoftware/software_7_BoundProbabilityBinomialFits.m]

%% User input
% 
% Input: Struct of binding data initially generated from
% software_0_BaselineAndEventDataViaThresholding.m and then modified via
% software_3_SingleAndDoubleSiteDataGeneration.m
% Struct is organized is organized to accomodate multiple experimental conditions
% Eg. calling master(x).condition(y).data will return the trace data for condition x and spot y.

% An example of how this struct can be generated is below. Each data set (eg. fcGMP_10nM) is
% the output from software_0_BaselineAndEventDataViaThresholding.
    % master(1).condition = fcGMP_10nM;
    % master(2).condition = fcGMP_30nM;
    % master(3).condition = fcGMP_60nM;
    % master(4).condition = fcGMP_100nM;
    % master(5).condition = fcGMP_200nM;
    
% Boundseries idealizations for each trace generated from
% software_2_newIdealization will be used to calculate bound probability
% and for fitting to binomial functions.

load 'master_Jan2021.mat'


%% Calculate bound probability and fit to binomial
figure
prob=[];
for i = 1:length(master)
    numbound = zeros(5,1); % make an array with 5 states
    totaldata = [];
    %pull idealized times series for each molecule and add to totaldata
    for j = 1:length(master(i).condition)
        boundseries = master(i).condition(j).BoundSeries;
        totaldata = [ totaldata; boundseries];
        for z = 1:5
            numbound(z) = numbound(z) + length(find(boundseries == (z-1)));
        end
    end
    %calculate bound probability for each bound state (0 bound - 4 bound)
    boundprob = numbound / (length(totaldata));
    bins = [0:4];
    %fit to a binomial dist.
    [phat,~] = mle(totaldata,'distribution','bino','ntrials',4);
    y = binopdf(0:4,4,phat);
    % plot grouped bar plot
    subplot(1,5,i)
    bar(bins, [boundprob'; y],'EdgeColor','none','BarWidth',0.8);
    set(gca,'TickDir','out');
    set(gca,'box','off')
    xlabel(["# Bound"])
    ylim([0 1])
    % legend('Data', 'Binomial Fit')
    cond = master(i).condition(1).Condition;
    cond(cond == '_') = ' ';
    title(cond)
    prob = [prob phat];
end
prob = [10 30, 60, 100 200 ; prob]; % append concentration labels
clearvars -except master prob
