# Supplementary material for: Single-molecule imaging with cell-derived nanovesicles reveals early binding dynamics at a cyclic nucleotide-gated ion channel
Source: Nat Commun. 2021 Nov 9;12:6459. doi: 10.1038/s41467-021-26816-5 (PMC8578382; doi:10.1038/s41467-021-26816-5)
Supplement: Supplementary file 4 — Supplementary Software 1 [file 41467_2021_26816_MOESM4_ESM.zip › DataAndSoftware/truncexpNpdf.m]

function pdf = truncexpNpdf(x, p, mu, tmin, tmax)

% e.g. for use with mle:
%
% exp2pdf = @(x,p1,mu1,mu2) expNpdf(x,[p1 1-p1],[mu1 mu2]);
% exp3pdf = @(x,p1,mu1,p2,mu2,mu3) expNpdf(x,[p1 p2 abs(1-p1-p2)],[mu1 mu2 mu3]);
% exp4pdf = @(x,p1,mu1,p2,mu2,p3,mu3,mu4) expNpdf(x,[p1 p2 p3 abs(1-p1-p2-p3)],[mu1 mu2 mu3 mu4]);
% exp5pdf = @(x,p1,mu1,p2,mu2,p3,mu3,p4,mu4,mu5) expNpdf(x,[p1 p2 p3 p4 abs(1-p1-p2-p3-p4)],[mu1 mu2 mu3 mu4 mu5]);

    x = reshape(x, [], 1); % col vector
    p = reshape(abs(p), 1, []) ./ sum(abs(p)); % row vector, all in [0,1], sum = 1
    %p = reshape(abs(p), 1, []);
    mu = reshape(abs(mu), 1, []); % row vector
    
    pdf = sum(p .* exppdf(x, mu), 2); % col vector
    
    denom = 0;
    if exist("tmin", "var") && ~isempty(tmin)
        denom = sum(p .* exp(-tmin./mu)); 
    end
    if exist("tmax", "var") && ~isempty(tmax)
        denom = denom - sum(p .* exp(-tmax./mu)); 
    end
    if denom ~= 0
        pdf = pdf ./ denom;
    end

end
