# Supplementary material for: Single-molecule imaging with cell-derived nanovesicles reveals early binding dynamics at a cyclic nucleotide-gated ion channel
Source: Nat Commun. 2021 Nov 9;12:6459. doi: 10.1038/s41467-021-26816-5 (PMC8578382; doi:10.1038/s41467-021-26816-5)
Supplement: Supplementary file 6 — Source Data [file 41467_2021_26816_MOESM6_ESM.xlsx]

## Sheet: figure 2a (images)
Figure 2a
	GFP
	10nM fcGMP (initial)										10nM fcGMP + 500 uM cGMP (competition)											10nM fcGMP (recovery)
	10nM fcGMP (magenta), GFP (green)										10nM fcGMP + 500 uM cGMP (magenta), GFP (green)											10nM fcGMP (recovery; magenta), GFP (green)

## Sheet: figure 2a (traces)
Figure 2b			intensity time series (AU)
		time (s)	10nM fcGMP (initial)	10nM fcGMP + 500 uM cGMP (competition)	10nM fcGMP (recovery)
		0.05	541.238	561.143	545.857
		0.1	550.143	560.19	775.19
		0.15	564	567.429	766.905
		0.2	560.905	573.905	706.095
		0.25	544.905	570.952	618.857
		0.3	546.048	552.095	635.524
		0.35	541.381	556.524	664.571
		0.4	517.905	553.952	711.81
		0.45	564.762	503.619	669.381
		0.5	526.714	545.952	548.524
		0.55	499.714	556.476	535.095
		0.6	497.762	564.905	537.905
		0.65	549.667	570.381	548.381
		0.7	585.571	540.905	549.381
		0.75	506.714	553.238	537.286
		0.8	603.143	569.381	576.048
		0.85	730.143	533.857	636.381
		0.9	639.714	535.476	648.571
		0.95	534.143	568.524	666.476
		1	514.429	550.952	718.714
		1.05	559.095	575.143	783
		1.1	536.333	542.333	770.952
		1.15	560.524	555.238	696.238
		1.2	517	567.571	640.524
		1.25	544.619	586	658.81
		1.3	558.81	532.238	713.143
		1.35	538.524	563.905	785.667
		1.4	581.095	585	598.476
		1.45	522.619	555.524	539.429
		1.5	590.429	539.143	610.238
		1.55	526.667	554.81	765.048
		1.6	525.381	544.667	686.81
		1.65	526.429	542.762	609.619
		1.7	516.381	533.048	546.429
		1.75	585.952	555.952	519.524
		1.8	546.286	537.238	551.429
		1.85	529.714	566.19	555.095
		1.9	543.476	557.81	555.762
		1.95	524.286	541.714	551.143
		2	653.81	581.19	512.857
		2.05	591.714	538.19	599.857
		2.1	565.762	560.524	676.048
		2.15	606.571	563.143	561.333
		2.2	554.524	537.476	560.095
		2.25	524.476	581.095	567.571
		2.3	527.81	550.333	548.19
		2.35	538.714	578.19	556.381
		2.4	530.286	548.333	571.048
		2.45	516.905	552.286	584.476
		2.5	550.19	514.571	908.762
		2.55	522.143	583.714	848.81
		2.6	511.333	559	934.19
		2.65	547.762	551.476	866.905
		2.7	521.524	553.905	845
		2.75	530.81	556.048	915.571
		2.8	533.333	536.619	823.667
		2.85	525.762	555.143	874.429
		2.9	565.19	567.19	813.857
		2.95	574.048	550.714	805.381
		3	540.143	556.381	840.19
		3.05	560.857	553.524	779.238
		3.1	526.667	542.524	933
		3.15	509.238	603.19	841.667
		3.2	515.952	524.048	757.714
		3.25	548.667	532.238	575.333
		3.3	526.429	574.619	575.238
		3.35	575.143	563.476	561.333
		3.4	591.619	539.81	533.286
		3.45	565.81	559.143	558.905
		3.5	534.619	551.429	565.143
		3.55	536.857	557.19	554.571
		3.6	548.714	550.048	517.762
		3.65	608.524	588.048	548.381
		3.7	582.667	534.524	552.571
		3.75	514.048	537.905	514.81
		3.8	719.048	540.429	536.238
		3.85	717.238	535.81	562
		3.9	725.429	561.19	569.952
		3.95	846.714	529.524	542.286
		4	565.238	577.571	604.19
		4.05	522.81	591.905	580.524
		4.1	521.714	569.667	579
		4.15	558.048	608.619	565.762
		4.2	534.619	567.762	524.381
		4.25	549.571	578.714	579.286
		4.3	563.714	542.857	579.429
		4.35	567.429	570.143	536.476
		4.4	607.905	535.571	569.333
		4.45	581	536	669.714
		4.5	600	546.81	560.429
		4.55	574.857	553.762	539.905
		4.6	553.524	612	550.381
		4.65	526.762	580.857	629.238
		4.7	536.095	528.048	543.476
		4.75	539.19	569.667	521.143
		4.8	579.19	521.19	567.905
		4.85	530.762	552.19	564.095
		4.9	574.667	548.095	580.476
		4.95	584.905	558.476	567.238
		5	559.571	552.714	534
		5.05	559.81	530.476	575.762
		5.1	538.762	546.81	558.619
		5.15	565.429	589.524	534.905
		5.2	561.476	568.429	622.81
		5.25	535.762	579.952	695.095
		5.3	533.667	540.619	724.762
		5.35	655.238	550.81	747.952
		5.4	782.667	519.048	704.333
		5.45	764.048	546.429	579.048
		5.5	681.524	564.857	575.762
		5.55	741.714	518.857	541.905
		5.6	772.619	546.048	531.952
		5.65	669.333	564.048	557.714
		5.7	534.714	604.381	560.095
		5.75	524.714	574.619	525.952
		5.8	552.857	584.333	592.476
		5.85	595.429	551.762	538.524
		5.9	641.095	534.81	557.095
		5.95	685.857	521.19	544.762
		6	711.571	533.619	552.905
		6.05	719.238	529	581.19
		6.1	694.905	562.048	536.857
		6.15	578.762	550.429	563.857
		6.2	585.905	580.429	562.048
		6.25	556.19	524.619	556.476
		6.3	554.429	573.714	561.81
		6.35	575.19	529.952	573.762
		6.4	565.048	557.286	582.286
		6.45	555.238	569.619	586.667
		6.5	548.524	557.19	600.095
		6.55	552.619	555.143	603.238
		6.6	543.81	549.905	540.095
		6.65	533.905	564.333	547.571
		6.7	551.905	545.381	543.238
		6.75	519.905	531.143	570.81
		6.8	585.714	570.048	760.381
		6.85	541.571	547.857	697.381
		6.9	549.095	612.762	628.286
		6.95	607.952	647.667	598.048
		7	585.571	549.81	583.619
		7.05	565.762	561.952	595.238
		7.1	535.667	534.667	584.905
		7.15	540.524	539.762	523.952
		7.2	649.952	573.905	540.095
		7.25	722.476	565.952	530.095
		7.3	599.714	544.19	515.381
		7.35	535.857	522.81	575.905
		7.4	528.048	578.857	538.143
		7.45	535	604.905	549.286
		7.5	574	521.571	518.524
		7.55	568.524	575.476	556.143
		7.6	526.81	549.143	545.714
		7.65	534.286	550.81	553.81
		7.7	547	536.905	574.143
		7.75	534.905	581.429	596.333
		7.8	520.524	538.905	614.238
		7.85	548.095	571.857	577.19
		7.9	564.81	578.048	531.524
		7.95	532.762	524.048	551.952
		8	539.238	560.524	555.19
		8.05	529.476	545.524	536.429
		8.1	544.762	571.571	569.952
		8.15	534.19	550.714	556.571
		8.2	571.524	539.619	540.714
		8.25	516.238	540.143	540.048
		8.3	531.143	557.333	586.952
		8.35	588.238	574.429	688.571
		8.4	599.619	554.857	581.571
		8.45	527.286	563.952	532.81
		8.5	545.143	521.143	576.19
		8.55	531.619	593.286	561.952
		8.6	575.286	564.714	562.095
		8.65	572.095	525.381	555.286
		8.7	547.952	553.762	569.714
		8.75	535.667	563.667	508.048
		8.8	527.048	548.81	554.714
		8.85	522.476	555.571	545.857
		8.9	545.143	615.905	527.095
		8.95	555.667	562.333	504.857
		9	548.381	569.571	549.286
		9.05	530.762	543.048	547
		9.1	529.095	590.667	563.952
		9.15	539.381	557.19	573.81
		9.2	580.619	560.143	626.143
		9.25	545.857	590.524	1113.52
		9.3	543.333	576.714	1045.57
		9.35	515.429	548.095	1057.95
		9.4	557.762	558.19	951.048
		9.45	526.238	614.81	854.714
		9.5	501.714	525.19	772.476
		9.55	538.667	533.905	899.571
		9.6	558.286	531.905	749.238
		9.65	532.429	548.333	919.286
		9.7	530.667	574.476	895.524
		9.75	709.905	562.571	851
		9.8	559.19	541.81	859.667
		9.85	517.619	577.667	924
		9.9	523.667	532.571	941.905
		9.95	548.524	531.381	813.19
		10	611.81	527.905	891.952
		10.05	556.333	550.048	876.333
		10.1	544.619	569.238	824.429
		10.15	530.095	543.619	789.524
		10.2	518.333	548.286	970.19
		10.25	561.762	572.286	860.048
		10.3	606.762	540.143	821.286
		10.35	545.238	573.333	546.238
		10.4	520.429	549.571	528.333
		10.45	499.143	594.524	530.714
		10.5	580.714	578.048	548.429
		10.55	510.476	557.19	571.333
		10.6	552.667	565.714	554.571
		10.65	528.667	569.571	519.714
		10.7	562.524	557.524	534.095
		10.75	553.714	555.476	545.238
		10.8	544	587.19	552.81
		10.85	511.857	574.952	549.571
		10.9	543.905	543.667	514.476
		10.95	528.667	546.667	593.238
		11	522.048	555.19	603
		11.05	522.476	606.762	549.333
		11.1	539.714	532.333	572.333
		11.15	507.81	540	548.81
		11.2	538.286	540.286	549.571
		11.25	578.476	553.19	590.619
		11.3	532.238	575.238	594.952
		11.35	556.667	528.238	534.429
		11.4	544.81	569.476	553.952
		11.45	577.19	527.952	523.81
		11.5	547.238	595.19	565.857
		11.55	521.524	577.429	568.095
		11.6	522	542.476	540.286
		11.65	519.429	579.905	565.762
		11.7	524.667	536.571	569.952
		11.75	558.81	546.857	645.571
		11.8	555	604.571	593.048
		11.85	522.238	558.524	554.762
		11.9	514.143	563.571	570.952
		11.95	540.905	530.952	564.19
		12	578.905	517.048	551.81
		12.05	520.857	553.905	529.286
		12.1	504.048	545.571	567.524
		12.15	536.381	594.762	673.095
		12.2	566.762	532.571	540.857
		12.25	513.143	550.857	527.81
		12.3	545.571	534.19	570.714
		12.35	540.952	551.952	568
		12.4	548.81	536.81	507.429
		12.45	596.381	541.429	596.143
		12.5	527.429	536.286	568.429
		12.55	563	524.952	612.905
		12.6	529.762	565.81	626.762
		12.65	558.19	554.667	725.905
		12.7	538.048	577.667	726.952
		12.75	527	607.143	725.81
		12.8	542.667	545.857	654.429
		12.85	573.524	547.667	704.81
		12.9	500.571	549.429	720.095
		12.95	564.857	579.762	661.095
		13	530.571	574.095	697.19
		13.05	589.762	583.143	739.857
		13.1	715.381	545.476	727.286
		13.15	585.667	597.238	690.571
		13.2	540.19	536.619	661.762
		13.25	543.286	564.429	725.286
		13.3	558.81	597.333	652.619
		13.35	540.381	579.952	771.81
		13.4	513.238	585.143	627.048
		13.45	718.048	528.095	705.143
		13.5	759.429	552.143	733.952
		13.55	690.524	548.143	705.048
		13.6	651.524	526.238	681.143
		13.65	497.81	557.476	705.238
		13.7	519.333	592.857	735.857
		13.75	573.19	581.524	649.667
		13.8	584.905	560.762	570.714
		13.85	560.762	521.048	568.476
		13.9	550.238	558	589.095
		13.95	564.571	548.095	569.619
		14	523.619	562.714	572.762
		14.05	547.333	541.571	539.048
		14.1	563.81	547.857	579.81
		14.15	561.571	578.905	539.81
		14.2	545.238	538.571	563
		14.25	547.476	554.143	599.762
		14.3	547.429	556.667	573.048
		14.35	547.429	582.429	561.762
		14.4	545.048	553.81	563.714
		14.45	548.238	523.048	551.381
		14.5	522.286	544.476	638.333
		14.55	536.381	529.095	530.048
		14.6	562.429	526.571	579.667
		14.65	571.714	517.857	556.048
		14.7	556.286	556.905	524.476
		14.75	542.81	529.857	607.238
		14.8	536.571	553.762	522.143
		14.85	539.429	532.762	557.238
		14.9	569.19	589.048	561.286
		14.95	526.095	528.238	547.143
		15	524.619	569.476	550.524
		15.05	564.81	570.952	552.857
		15.1	508.81	582.952	548.381
		15.15	530.476	530.429	539.19
		15.2	537.905	566.048	532.476
		15.25	507.524	550	542.952
		15.3	542.905	549.714	561.952
		15.35	590.048	592.19	562
		15.4	542.238	732.333	537.381
		15.45	537.048	645.762	546.238
		15.5	562.857	585.238	556.333
		15.55	512.619	549.286	864.333
		15.6	556.238	578.143	899.19
		15.65	624	546.238	871.762
		15.7	624.857	567.333	815.81
		15.75	679.333	530.857	817.952
		15.8	665.619	533.381	905.238
		15.85	642.714	538.333	920
		15.9	662.762	534.048	832.286
		15.95	695.667	586.667	796.81
		16	711.857	553.143	580.714
		16.05	632.19	540.286	554.81
		16.1	649.429	552.429	559.667
		16.15	689.952	514.667	580.286
		16.2	668	573.81	561.381
		16.25	688.857	551.238	603
		16.3	682.238	578.81	516.571
		16.35	617.333	548.857	553.905
		16.4	517.905	543.952	555.048
		16.45	520.619	563.714	559.429
		16.5	546.143	575.524	565.286
		16.55	545.81	583.381	564.571
		16.6	532.762	525.667	569.048
		16.65	540	550.095	568.095
		16.7	583.143	575.286	563.333
		16.75	557.333	574.381	546.857
		16.8	566.476	565.476	648.19
		16.85	538.381	528.333	577.762
		16.9	561.905	546.81	581.619
		16.95	532.095	579.19	579.81
		17	553.143	573.333	597.857
		17.05	551	561.095	797.571
		17.1	605.714	535	602.714
		17.15	543.381	584.429	560.762
		17.2	573.095	561.048	583.857
		17.25	552.667	570.238	541.143
		17.3	574.714	571.667	551.524
		17.35	553.095	541.238	536.81
		17.4	550.905	564.571	519.619
		17.45	570.143	574.048	591.619
		17.5	576.857	522.905	549.952
		17.55	545.333	562.524	590.19
		17.6	556.286	542.333	553.952
		17.65	526.81	527.762	551.143
		17.7	572.095	556.333	547.143
		17.75	563.333	592.143	535.286
		17.8	584.905	577.143	513.333
		17.85	538.619	565.857	550.905
		17.9	530.571	544.524	585.476
		17.95	567.857	558.762	555.524
		18	551.381	569.143	562.857
		18.05	548.762	568.857	558.381
		18.1	575.905	527.952	568.714
		18.15	583.667	549.143	523.381
		18.2	560.524	586.238	546.429
		18.25	537.762	565.143	555.857
		18.3	537.952	523.667	532.19
		18.35	552.238	526.857	555.952
		18.4	552.905	601.762	535.619
		18.45	527.667	547.952	565.81
		18.5	527.905	567.381	562.952
		18.55	546.714	602.048	538.952
		18.6	552.762	519.524	619.333
		18.65	569	536.048	599.333
		18.7	542.857	575.095	538.714
		18.75	544.19	554.286	581.095
		18.8	545.238	533.667	575.048
		18.85	561.524	547	540.429
		18.9	540	539.571	629.81
		18.95	566.667	528.619	541.476
		19	562	539.238	520.286
		19.05	588.143	558.476	555.762
		19.1	610.19	515.905	579.571
		19.15	501.81	550.143	559.19
		19.2	554	527.667	569.333
		19.25	521.571	558.381	555.238
		19.3	579.857	542.667	587.429
		19.35	544.095	538.952	582.143
		19.4	585.429	570.81	600.857
		19.45	547.095	536	535.762
		19.5	535	548.095	593.619
		19.55	544.095	560.667	563.952
		19.6	499.476	541.095	573.238
		19.65	543.857	549.095	567.905
		19.7	549.524	557.762	576.857
		19.75	561.81	572.619	564.19
		19.8	579.381	530.81	540.905
		19.85	575.667	528.19	542.238
		19.9	535.619	569.762	536.333
		19.95	497.81	549.762	568
		20	551.714	540.095	547.381
		20.05	555.905	556.714	568.952
		20.1	546.286	557.429	578
		20.15	559.476	545.143	604.619
		20.2	562.905	558.762	565.238
		20.25	524.714	519.714	553.476
		20.3	563.333	544.762	526.619
		20.35	562.714	565.476	525.762
		20.4	584.381	571.714	547.905
		20.45	539.238	574.952	564.048
		20.5	527.714	538.429	593.905
		20.55	535.762	568.048	545.143
		20.6	540.143	563	554.762
		20.65	538.476	547.714	521.048
		20.7	547.524	534.571	593.238
		20.75	538.333	556	551.524
		20.8	618.095	551.143	563.905
		20.85	538.429	529.476	557
		20.9	535.238	585.381	537.524
		20.95	540.857	559.476	518
		21	517.286	571.571	586.476
		21.05	575	575.381	589.952
		21.1	546.286	537.19	588.762
		21.15	533.429	579.857	525.952
		21.2	569.667	519.381	566.381
		21.25	539.905	546.19	582.095
		21.3	529.857	534.667	529.81
		21.35	573.048	590.857	604.286
		21.4	542.095	565.238	519.143
		21.45	571.095	564.619	575.333
		21.5	588.095	589	576.19
		21.55	527.333	585.667	585.81
		21.6	577.19	558.714	550.476
		21.65	526.714	560.667	560.571
		21.7	555.81	549.19	531.571
		21.75	536.19	544.524	584.19
		21.8	562.048	544.19	563.333
		21.85	556.762	548.714	556
		21.9	519.905	554.905	606.048
		21.95	546.857	545.667	540.476
		22	535.19	541.429	551.238
		22.05	543.952	567.048	564.905
		22.1	588.286	545.333	543.476
		22.15	528.667	551.143	556.857
		22.2	548.381	553.762	572.762
		22.25	567.333	555.048	584.143
		22.3	678.762	570.286	497
		22.35	667.048	576.952	611.095
		22.4	661.381	522.095	643.429
		22.45	658.524	604	579.19
		22.5	689.333	662.524	573.952
		22.55	680.762	574.333	574.571
		22.6	710.524	562.619	530.095
		22.65	708.857	552.048	568.857
		22.7	654	554.619	550.905
		22.75	577.619	578.048	534.762
		22.8	647.524	555.286	541.476
		22.85	764.095	545.714	781.81
		22.9	521.286	510.381	735.19
		22.95	542.381	538.762	802.952
		23	516.048	530.238	604
		23.05	524.619	545.667	591.571
		23.1	571.476	576.095	516.429
		23.15	558.571	533	530.238
		23.2	529.19	561.905	551.048
		23.25	529.667	560.286	563.762
		23.3	548.714	524.143	540.667
		23.35	533.81	605.81	576.143
		23.4	576.81	523.429	547.857
		23.45	560.857	527.286	549.762
		23.5	568.381	532.143	537.762
		23.55	543.476	554.905	560.143
		23.6	544.381	513.667	570.857
		23.65	552.524	563.524	566.762
		23.7	565.905	582.762	549.333
		23.75	561.333	548.333	568.476
		23.8	526.238	547.667	600.952
		23.85	505.714	583.286	586.429
		23.9	556.19	561.762	541.143
		23.95	505	555.19	560.619
		24	612.476	551.095	530.524
		24.05	780.048	525.905	542.048
		24.1	712.81	590.619	540.429
		24.15	558.571	609.333	570.429
		24.2	506.714	564.81	605.238
		24.25	524.667	540.81	560.571
		24.3	536.81	601.095	581.19
		24.35	561.905	576.048	574.952
		24.4	587.381	549.905	567.095
		24.45	538	527.238	583.762
		24.5	548.048	518.714	588.524
		24.55	577.714	580.238	529.143
		24.6	519.524	578.476	558.905
		24.65	549.905	571.714	590.381
		24.7	524.857	574.286	546.619
		24.75	657.286	535.238	524.429
		24.8	528.524	524	667.81
		24.85	595.19	546.238	824.571
		24.9	558.238	560.048	785.619
		24.95	555.048	544.714	823.381
		25	557.667	556.571	535.143
		25.05	566.048	564	527.381
		25.1	521.905	549.857	550.857
		25.15	530.905	598	580.429
		25.2	532.762	520.238	530.524
		25.25	550.333	554.286	556.286
		25.3	542.952	575.333	504.667
		25.35	579.524	539.048	565.048
		25.4	533.524	557	544.143
		25.45	539.905	544.762	563.143
		25.5	577.762	545.333	569.619
		25.55	540.429	553.429	534.048
		25.6	568.095	596.19	547
		25.65	678.286	535.286	571.81
		25.7	559.476	549.048	563.524
		25.75	541.381	540.905	557.476
		25.8	554	543.714	603.286
		25.85	565.238	539.762	531.762
		25.9	538.048	562.143	508.333
		25.95	545.81	550.857	564.619
		26	633.048	566.667	550.905
		26.05	549.333	559.333	580.476
		26.1	547.571	548.286	570.19
		26.15	562.524	544.619	531.429
		26.2	589.19	586.667	551.381
		26.25	518	566.667	535.762
		26.3	539.667	549.524	531.619
		26.35	568.952	566.571	592.333
		26.4	588.19	564.286	562.952
		26.45	555.381	588.857	581.048
		26.5	528.571	581.048	555.81
		26.55	516.143	527.667	571.619
		26.6	517.19	565.143	557.143
		26.65	551.571	561.238	581.238
		26.7	547.333	603.762	546.905
		26.75	542.714	517.143	672.095
		26.8	543.524	563.381	589.524
		26.85	543.524	539.381	518.857
		26.9	537.048	558.286	541.429
		26.95	533.381	562.333	629.619
		27	520.619	542	590.524
		27.05	550.857	562.19	547.048
		27.1	579.905	538.381	525.571
		27.15	567.19	526.286	565.714
		27.2	495.333	542.619	578.286
		27.25	535.905	582.333	539.095
		27.3	540.667	581.19	527.143
		27.35	564.667	539.524	562.238
		27.4	486.571	537.905	579.333
		27.45	556.19	586.905	544.143
		27.5	531.571	572.524	539.048
		27.55	528.571	587.81	538.714
		27.6	554.19	563.667	583.333
		27.65	545.286	563.333	546.143
		27.7	557.571	520.238	540.81
		27.75	531.667	573.238	611.19
		27.8	560	577.333	560.952
		27.85	563.762	556.952	551.333
		27.9	575.524	557.095	544.952
		27.95	561.095	521.571	554.143
		28	514.143	553.048	655.095
		28.05	580.286	559.429	554.81
		28.1	548.619	567.667	575.857
		28.15	573.333	544.762	563.429
		28.2	539.667	553.143	560.667
		28.25	761.19	582.286	566.143
		28.3	748.333	557.381	666.571
		28.35	754.952	557.619	526.381
		28.4	719.476	570.429	577.238
		28.45	798.81	596.286	538.952
		28.5	738.952	518.429	530.143
		28.55	706.905	571.952	540.667
		28.6	799.095	523.571	569.952
		28.65	784.667	536.476	544.714
		28.7	739.952	563.19	561.19
		28.75	794	562.762	573.905
		28.8	809.81	559.286	572.381
		28.85	819.238	622.571	578.476
		28.9	760.238	558.667	529.667
		28.95	766.143	543.905	548.143
		29	553.095	557.333	541.524
		29.05	529.238	577.524	609.381
		29.1	562.857	511.19	570.571
		29.15	521.714	548.238	535.429
		29.2	540.524	570.333	676.095
		29.25	576	541.714	638.095
		29.3	556.571	547.143	566.571
		29.35	531.667	547	588.19
		29.4	534.714	546.524	552.619
		29.45	548.905	576.619	540.714
		29.5	554.333	537.048	541.19
		29.55	563.286	565.333	569.286
		29.6	515.429	570.714	581.048
		29.65	558.952	583.524	589.095
		29.7	535	543.524	544.905
		29.75	563.238	557.19	556.476
		29.8	520.571	549.667	565.19
		29.85	523.429	550.048	568.238
		29.9	545.81	594.286	547.667
		29.95	565.667	564.714	567.667
		30	518.333	587.524	556.095
		30.05	564.286	571.476	511.333
		30.1	544.905	577.095	570.238
		30.15	548.381	562.714	568.381
		30.2	515.429	518.429	539.095
		30.25	548.952	586.667	563.857
		30.3	514	548.143	544.714
		30.35	520.619	578.429	542.714
		30.4	551.905	563.143	544.095
		30.45	548.571	541.143	560
		30.5	543.381	578.524	535.19
		30.55	576.095	555.19	606.524
		30.6	555.429	543.857	584.714
		30.65	529.524	574.095	537.19
		30.7	523.095	561	530.762
		30.75	550.762	535.81	586.524
		30.8	535.952	515.095	557.143
		30.85	556.952	538.762	527.048
		30.9	582.952	534.762	544.333
		30.95	543.429	549.095	564.762
		31	648.524	563.095	565.857
		31.05	563.429	568.571	552.286
		31.1	508.714	585.286	564.571
		31.15	625.476	549.619	554.333
		31.2	556.81	553.048	552.952
		31.25	659.476	542.048	571.81
		31.3	564.905	549.333	552.81
		31.35	554	529.762	604.81
		31.4	525.619	532.714	902.762
		31.45	543.905	560.571	814.095
		31.5	532.667	564	816.238
		31.55	539.952	524.381	855.571
		31.6	599.524	569	837.952
		31.65	576.286	537.048	801.095
		31.7	549.81	525.952	881.952
		31.75	561.238	546.952	855.524
		31.8	599.762	563.905	616.381
		31.85	533.524	537.905	585.095
		31.9	544.143	553.905	569.429
		31.95	517.143	530.81	568.762
		32	616.905	537	572.286
		32.05	656.81	539.476	542.857
		32.1	515.333	594.238	613.524
		32.15	561.952	550.762	691.143
		32.2	530.333	514.762	561.619
		32.25	552.81	574.905	564.952
		32.3	532.905	509.905	568.048
		32.35	519.429	550.238	509.19
		32.4	585.286	564.714	564.381
		32.45	560.714	536.571	543.286
		32.5	567.238	567.571	582.095
		32.55	559	580.81	535.19
		32.6	550.762	577.095	508.762
		32.65	564.143	523.905	543.619
		32.7	564.333	559.095	563.381
		32.75	583.333	567.905	573.571
		32.8	529.095	533.952	556.619
		32.85	553.571	538.762	560.714
		32.9	562.429	556.714	567.571
		32.95	545.524	532.762	559.571
		33	589.667	565.381	522.476
		33.05	529.952	553.571	562.381
		33.1	510.81	548.286	595.667
		33.15	544.333	554.333	539.571
		33.2	531.095	552.048	560.905
		33.25	524.619	524.524	558.143
		33.3	567.381	578.048	587.286
		33.35	563.143	555.857	587.19
		33.4	543.095	571.095	546.286
		33.45	508	565.095	582.571
		33.5	532.81	553.333	568.952
		33.55	527.143	537.095	554
		33.6	520.905	489.381	570.714
		33.65	523.952	573.762	571.143
		33.7	595.429	549.333	554.762
		33.75	703.857	563.571	546.619
		33.8	758.333	597.571	524.952
		33.85	678.286	550.381	528.333
		33.9	669.19	532.619	665.238
		33.95	607.905	538.667	856.429
		34	723.429	547.524	820.571
		34.05	648.905	556.81	785.429
		34.1	667.048	566.286	915.429
		34.15	613.905	574.286	874.667
		34.2	698.81	590.952	799.286
		34.25	573.762	571.333	897.381
		34.3	553.857	565.524	833.571
		34.35	556.714	567.762	881.333
		34.4	522.238	566.571	895.381
		34.45	536.048	541.619	828.619
		34.5	577	565.667	831.524
		34.55	565.286	522.143	834.381
		34.6	533.238	595.429	926.524
		34.65	526.238	535.238	893.714
		34.7	540.571	575.048	924.476
		34.75	566.19	571.095	728.619
		34.8	516.476	556.333	609.667
		34.85	519.714	540.571	546.238
		34.9	568.952	574.095	567.048
		34.95	527.429	552.381	543.857
		35	562.238	535.19	543.238
		35.05	534.429	609.857	586.333
		35.1	513.286	548.857	589.095
		35.15	563.286	548.476	582.476
		35.2	522.667	531.762	593.905
		35.25	566.429	564	528.333
		35.3	569	568.762	549.762
		35.35	526.381	544.714	546.524
		35.4	563	555.571	552.619
		35.45	542.333	595	537.667
		35.5	568.667	568.905	594.476
		35.55	560.429	566.667	557.81
		35.6	540.333	517.048	561.143
		35.65	564.238	562.333	636.905
		35.7	631.286	538.81	574.286
		35.75	526.048	600.143	618.333
		35.8	528.238	541.714	584.476
		35.85	507.81	538.81	549.048
		35.9	514	559.81	538.571
		35.95	497.286	503.571	543.81
		36	519.571	518	555
		36.05	532.524	589.667	569.952
		36.1	552.048	546.095	576.762
		36.15	539.333	553.619	550.381
		36.2	556.381	542.857	558.571
		36.25	524.714	531.571	543.571
		36.3	509.143	528.905	789.381
		36.35	564.143	539.143	547.286
		36.4	566.19	543.143	534.762
		36.45	490.333	529.19	558.476
		36.5	546.333	563.857	520.905
		36.55	547.095	595.048	553.857
		36.6	576.952	545.905	527.81
		36.65	553.857	577.571	552.81
		36.7	543.524	569.429	537.286
		36.75	556.286	561.286	592.429
		36.8	539.524	539.619	561.333
		36.85	554.619	517.381	577.667
		36.9	541.905	572.714	620.476
		36.95	574.429	551.333	563.905
		37	712.095	545.429	523.429
		37.05	787.571	547.81	559.81
		37.1	741.333	585.714	563.143
		37.15	784.19	536.667	549.524
		37.2	787.524	576.667	563.905
		37.25	730.714	522.143	555.476
		37.3	714.048	557.762	613.762
		37.35	747.524	547.667	577.333
		37.4	786.429	528.429	559.429
		37.45	717	581.286	524.762
		37.5	688.429	542.095	579.81
		37.55	724.81	567.095	612.19
		37.6	753.048	524.333	585.143
		37.65	728.476	541.048	552.381
		37.7	543.762	562.429	550.286
		37.75	521.381	526.762	552.81
		37.8	555.238	551.905	556.952
		37.85	544.81	573.524	563.952
		37.9	586.286	577.429	527.238
		37.95	543.286	575.238	537.905
		38	525.381	521.524	554.571
		38.05	557.762	541.905	558.571
		38.1	638.571	530.286	601
		38.15	567.667	570.524	557.286
		38.2	558.524	537.143	658.476
		38.25	597.81	528.333	522.857
		38.3	497.333	554.857	582.095
		38.35	512.857	535.619	581.667
		38.4	568.238	545.19	567.762
		38.45	535.048	557.524	542.429
		38.5	547.714	575.143	635.619
		38.55	519.333	521.381	558.143
		38.6	533.429	545.429	675.476
		38.65	554.952	533.905	596.143
		38.7	538.524	536.238	531.286
		38.75	544.857	554.81	537.381
		38.8	558.048	551.667	549.286
		38.85	524.714	575.667	548.619
		38.9	552.619	553.429	572.667
		38.95	538.381	519.667	668.81
		39	557.333	550.381	597.048
		39.05	571.81	570.429	534.81
		39.1	559.333	561.333	556.476
		39.15	576.952	526.333	554.19
		39.2	536.619	557.333	696.476
		39.25	562.238	564.429	812.381
		39.3	564.143	507.095	640.667
		39.35	566.238	536.286	566.143
		39.4	513.714	543.238	560.952
		39.45	518.095	512.333	563.048
		39.5	544	588.524	526.143
		39.55	516.667	633.571	576.381
		39.6	533.81	528.429	560.857
		39.65	574.381	555.143	543.048
		39.7	521.048	580.286	569.143
		39.75	568.19	596.667	548.571
		39.8	532.429	529.667	552.238
		39.85	546.571	525.81	561.048
		39.9	559.286	507.476	538.619
		39.95	593.429	543	529.143
		40	704.905	563.381	535.238
		40.05	700.333	580.286	556.048
		40.1	664.381	540.143	572.476
		40.15	663.81	546.619	532.238
		40.2	624.667	536.381	529.619
		40.25	560.81	558.905	505.143
		40.3	574.524	559.81	537
		40.35	527.619	576.952	515.286
		40.4	754.429	557.667	552.81
		40.45	631.333	577.095	569.143
		40.5	541.524	577.381	542.095
		40.55	587.381	574.857	536.286
		40.6	540.476	549.667	541.619
		40.65	559.762	557.19	545.905
		40.7	548.619	546.619	811.667
		40.75	556.19	540.429	807.762
		40.8	540.667	563.952	898.095
		40.85	585.19	552.476	791.286
		40.9	558.048	564	751.476
		40.95	529.19	538.095	828.571
		41	539	570.857	859.524
		41.05	527.429	555.476	855.476
		41.1	565	567.905	763.667
		41.15	648.905	598.429	827.762
		41.2	701	587.095	819.286
		41.25	752.762	526.429	800.333
		41.3	587.524	550.667	813
		41.35	526	572.333	768.952
		41.4	555.429	545.571	871.524
		41.45	549.476	578.524	858.714
		41.5	550.714	539.762	779.048
		41.55	522.381	552.667	844.714
		41.6	550.476	580.286	986.619
		41.65	567.476	544.333	896.762
		41.7	553.857	511.238	858
		41.75	558.048	577.762	832.381
		41.8	600.238	581.095	845.095
		41.85	531.905	557.952	939.571
		41.9	571.238	542.905	809.667
		41.95	524.381	588.333	878.286
		42	545.381	582.381	733.952
		42.05	575.238	530.857	878.143
		42.1	520.476	563.286	801
		42.15	570.238	530.429	833.952
		42.2	551.286	559.429	833
		42.25	521.524	565.619	967.714
		42.3	576.905	570.952	823.524
		42.35	527.81	563.429	821.952
		42.4	551.19	551.571	901.905
		42.45	563.619	533.143	822.857
		42.5	583.905	519.619	905.19
		42.55	591.476	558.381	776.381
		42.6	550.048	575.714	790.714
		42.65	537.19	555.333	781.905
		42.7	539.429	508.333	846.476
		42.75	520.429	564.381	843.095
		42.8	519	589.476	859.857
		42.85	545.571	551.429	818.667
		42.9	526.333	533.952	819.19
		42.95	521.714	552.286	789.429
		43	580.286	555.429	698.476
		43.05	547.429	539.095	577.381
		43.1	544.143	556.19	552.81
		43.15	561.333	510.524	581.857
		43.2	585.286	542.095	554.095
		43.25	529.381	553.905	572.19
		43.3	539.476	520.524	563.333
		43.35	540.571	592.19	556.429
		43.4	581.429	530.905	560.952
		43.45	539.762	519.905	599.333
		43.5	527.905	526.143	569.952
		43.55	557.429	560.143	541.333
		43.6	543.81	574.19	552.19
		43.65	536.381	493.143	551.619
		43.7	527.714	574.238	569.143
		43.75	548.905	539.81	570.857
		43.8	545.952	569.333	520.095
		43.85	541.667	583.952	544.333
		43.9	553.381	604.857	546
		43.95	532.238	581.381	553.524
		44	518.857	565.381	545.238
		44.05	599.762	543.905	578.667
		44.1	534	577.571	564.381
		44.15	565.524	556.048	582.905
		44.2	567.333	532.952	608.857
		44.25	506.476	581.619	567.714
		44.3	531.571	576.19	551.952
		44.35	532.429	560.048	579.762
		44.4	637.81	522.667	558.238
		44.45	680.762	558.905	537.381
		44.5	659.905	600.333	529.333
		44.55	693.571	547.048	557.619
		44.6	676.048	539.762	568.19
		44.65	709.762	546.714	578.619
		44.7	707.762	549.571	525.81
		44.75	709.333	542.905	547.619
		44.8	576.571	547.667	574.048
		44.85	521.429	577.857	519.333
		44.9	558.952	562.667	669.476
		44.95	569.762	577.81	766.333
		45	511.048	589.857	701.524
		45.05	501.81	548.238	550.762
		45.1	549.524	586.19	580.286
		45.15	512.333	543.238	526.381
		45.2	517.667	585.762	614.571
		45.25	561.19	581.952	559.524
		45.3	634.048	556.19	581.762
		45.35	603.333	545.048	588.429
		45.4	546.286	523.095	563.143
		45.45	537.857	573.524	551.81
		45.5	508.381	539.048	547.952
		45.55	588.381	562.429	589.19
		45.6	575.19	534.905	549.857
		45.65	626.857	559.905	591.81
		45.7	523.333	572.714	579.571
		45.75	538.524	568.571	570.286
		45.8	564.095	563.905	548.238
		45.85	513.81	563	566.905
		45.9	566.048	515.857	540.762
		45.95	548.571	583.714	565.333
		46	540.952	552.667	535.143
		46.05	534.286	552.19	568.238
		46.1	547.048	597.762	572.952
		46.15	490.286	575.143	582.857
		46.2	606.095	557.571	651.762
		46.25	548.571	554.19	593.905
		46.3	539.667	590.714	558.714
		46.35	513.333	594.143	772.286
		46.4	568.143	534.905	743.619
		46.45	525.619	574.667	741.238
		46.5	536.19	583.095	681.81
		46.55	504.429	556.429	549.952
		46.6	529.524	538.048	575.905
		46.65	549.524	590.333	542.333
		46.7	580.952	543.19	539.762
		46.75	527	565.952	542.381
		46.8	538.238	549.667	558.952
		46.85	553.619	525.81	496.095
		46.9	561.095	539.857	589.714
		46.95	518.476	527.952	575.429
		47	529.381	564	549.143
		47.05	573.571	586.714	608.524
		47.1	545.333	546.714	545.286
		47.15	541.524	566.429	606.286
		47.2	555.857	579.524	561.143
		47.25	548.952	564.095	533.714
		47.3	498.333	566.81	509.429
		47.35	537.333	569.857	534.81
		47.4	571.857	557.524	562.095
		47.45	537.571	593.143	590.048
		47.5	547.619	539.476	556.762
		47.55	540.571	536.857	583.619
		47.6	562.333	559.238	559.714
		47.65	563.19	538.19	599.333
		47.7	526.571	554.238	647.857
		47.75	537.857	599.476	539.095
		47.8	530.333	554.571	551.333
		47.85	538.952	573.571	555.476
		47.9	541.095	524.571	547.524
		47.95	539.905	559.714	618.81
		48	539.714	544.476	739.952
		48.05	551.667	522.714	543.048
		48.1	533.095	535.762	587.714
		48.15	582.238	535.19	551.381
		48.2	529.524	566.143	537.143
		48.25	568.905	562.667	538.905
		48.3	566.762	535.571	603.857
		48.35	585	543.667	528.714
		48.4	545.952	541.333	586.381
		48.45	572.952	534.381	552.571
		48.5	550.571	550.905	550.429
		48.55	634.429	562	546.333
		48.6	534.619	551.381	551
		48.65	539.429	514.333	555.571
		48.7	561.095	590.381	591.238
		48.75	567.143	587.81	599.952
		48.8	562.286	576.238	556.667
		48.85	541.429	543.143	595.143
		48.9	511.81	533.286	609.714
		48.95	570.476	538.381	543.524
		49	532.429	545.238	545.476
		49.05	578	537.857	548.286
		49.1	670.238	582.524	551.476
		49.15	739.81	558.238	522.143
		49.2	839.619	551.524	544.476
		49.25	817.667	561.762	566.667
		49.3	732.714	515.667	553.333
		49.35	762.952	571.619	519.381
		49.4	830.524	555.619	588
		49.45	886.381	561.381	598.381
		49.5	809.857	557.905	604.048
		49.55	791.048	553.286	573.19
		49.6	743.952	563.905	543.429
		49.65	533.381	542.857	568.81
		49.7	527.571	537	540.762
		49.75	520.381	547.143	738.952
		49.8	577.81	591.524	492.667
		49.85	526.952	521.238	539.81
		49.9	555.095	589.524	561.048
		49.95	571.238	546.381	528.762
		50	580.905	585.571	530.048
		50.05	688.619	534.143	613.238
		50.1	761.476	547.952	538.952
		50.15	869.333	567.381	633.429
		50.2	554.048	525.667	563.524
		50.25	565.571	534.095	537.905
		50.3	527.19	576.333	539.048
		50.35	595.429	563.19	568.571
		50.4	549.619	573.333	572.476
		50.45	540.238	551.571	562.095
		50.5	539.286	540.952	572.095
		50.55	546.333	580.143	521.19
		50.6	554.857	551.381	623.286
		50.65	596.143	547.286	728.286
		50.7	546.952	557.952	598.857
		50.75	580.762	587.048	539.381
		50.8	609.333	570.476	524.143
		50.85	524.381	539.048	563.952
		50.9	507.333	538.857	549.905
		50.95	538.714	559.619	552.095
		51	525.333	527.714	570.619
		51.05	515.81	516.429	579.429
		51.1	563.429	558.667	565.81
		51.15	536.81	575.524	557.476
		51.2	519.81	584.762	595.333
		51.25	567.048	539.952	547.476
		51.3	537.905	546.667	556.619
		51.35	550.524	608.476	525.952
		51.4	527.476	553.81	535.429
		51.45	536.476	541.571	546.571
		51.5	531.286	583.952	546.143
		51.55	549.143	544.857	546.905
		51.6	536.571	564.714	543.619
		51.65	528.667	556.619	591.095
		51.7	545.857	582.905	608.667
		51.75	529.476	542.714	518.381
		51.8	538.571	529	545.714
		51.85	551.476	585	582.762
		51.9	550.143	518.19	558.857
		51.95	595	556.857	541.524
		52	547.143	541.429	544.952
		52.05	530.762	546.524	548.905
		52.1	543.905	538.905	580.429
		52.15	559.143	584.381	546.857
		52.2	566.286	530.524	591.238
		52.25	557.238	581.857	600.095
		52.3	530.238	575.476	569.19
		52.35	562.238	562.714	558.333
		52.4	535.333	518	563.619
		52.45	567.333	547.524	558.19
		52.5	513.381	530.095	557.429
		52.55	551.667	558.667	542.571
		52.6	548.143	548	581.667
		52.65	544.381	576.238	579.524
		52.7	562.238	559.429	543.571
		52.75	567.143	553.429	539.619
		52.8	575.238	561.286	553.905
		52.85	593.571	581.619	546.571
		52.9	539.714	545.905	551.619
		52.95	548.952	581.286	510.381
		53	563.095	575.381	546.714
		53.05	523.905	571.286	562.762
		53.1	574.19	560.952	567.524
		53.15	755.429	527.905	550.095
		53.2	775.857	561.476	537.19
		53.25	701.952	562.048	600.952
		53.3	880	525.952	520.667
		53.35	806.524	548.571	571.857
		53.4	663.81	523.952	543.381
		53.45	668	579.667	577.238
		53.5	697.524	542.048	576.381
		53.55	723.286	548.238	547.762
		53.6	610.81	597.19	630.762
		53.65	707.762	598.143	729.524
		53.7	695.429	571.095	666.381
		53.75	639.476	533.381	639
		53.8	675.619	564.19	683.619
		53.85	686.905	552.048	720.667
		53.9	603.571	569.571	692.476
		53.95	537.714	530.048	736.952
		54	549.952	545.19	645.381
		54.05	531.381	518.81	621.762
		54.1	547.381	524.476	706.857
		54.15	558.143	550.905	704.048
		54.2	536.524	559.524	658.286
		54.25	613.286	539.476	682.381
		54.3	636.048	537.095	769.762
		54.35	596.667	579.81	779.714
		54.4	537.286	547.048	651.905
		54.45	545.571	579.333	723.429
		54.5	573.571	563.667	713.524
		54.55	561.143	538.905	666.714
		54.6	533.429	524.048	696.333
		54.65	541.762	563.429	665.143
		54.7	542.667	536.905	708.095
		54.75	580.095	555.524	704.19
		54.8	524.286	569.857	719.429
		54.85	546.095	532.571	667.381
		54.9	538.048	606.524	720.524
		54.95	512.762	535.476	765.619
		55	576.095	566.333	741.952
		55.05	531.381	546.571	688.619
		55.1	529.905	514.238	699.429
		55.15	533.762	555.19	721.905
		55.2	554.571	570.905	688.571
		55.25	552.048	557.905	731.333
		55.3	556.381	596.286	662.238
		55.35	520.476	557.905	674.762
		55.4	527.762	548.286	684.286
		55.45	547.619	535.238	724.048
		55.5	553.952	531.429	744.952
		55.55	579.619	565.19	664.857
		55.6	555.429	585.333	697.333
		55.65	535.571	575.81	796.381
		55.7	545.333	578.571	680.095
		55.75	556.286	563.286	692.857
		55.8	586.429	583.762	710.238
		55.85	529.81	552.857	723.333
		55.9	560.048	550.857	699
		55.95	553.476	562.048	676.286
		56	539.762	558.905	693.667
		56.05	524.048	563.81	716.238
		56.1	527.095	543.571	710.048
		56.15	543.286	562.571	728.095
		56.2	530.381	538.19	763.571
		56.25	537.714	554.952	739.81
		56.3	551.81	549.143	709.952
		56.35	549.381	625.619	716.905
		56.4	513.238	530.667	632
		56.45	553.952	552	675.524
		56.5	513.667	553.857	674.667
		56.55	559.571	508.095	690.095
		56.6	553.667	544.952	727.524
		56.65	553.381	579.619	833.952
		56.7	512.048	565.476	727
		56.75	514.524	552.095	655.619
		56.8	558.857	619.095	681.667
		56.85	571.905	596.19	756.048
		56.9	550.095	545.19	687.905
		56.95	571.143	571.524	701.095
		57	518.524	525.476	695.143
		57.05	495.81	534.095	754.429
		57.1	535.952	580.333	704.429
		57.15	529.81	565.571	722.238
		57.2	551.238	582.524	741.143
		57.25	585.762	537.714	708
		57.3	532.762	551.095	709.333
		57.35	590.905	584	766.381
		57.4	562.905	584.714	685.81
		57.45	531.143	564.238	750.762
		57.5	545.333	562.095	674.19
		57.55	531.333	560.952	697.286
		57.6	528.81	538.095	780.524
		57.65	536.524	519.048	656.381
		57.7	544.857	549.381	777.333
		57.75	569.714	542.667	714.81
		57.8	549.429	550.381	802.143
		57.85	531.333	537.571	709.667
		57.9	517.714	530.429	676.286
		57.95	541.714	541.476	579.667
		58	545.381	540.143	571.952
		58.05	525.048	587.952	522.667
		58.1	512.524	566	604.476
		58.15	535.429	606.952	535.476
		58.2	575.333	588.19	568.762
		58.25	525.524	604.619	550.19
		58.3	557.905	567.524	557.381
		58.35	555.81	516	571.143
		58.4	568.095	574.095	486.524
		58.45	538.476	554.905	532.714
		58.5	561.333	536.048	549.762
		58.55	544.429	524.286	586.429
		58.6	553.429	613.286	554.19
		58.65	550.619	568.143	535.667
		58.7	542.619	532.762	554.81
		58.75	540.19	536.333	521.524
		58.8	601.905	520.143	565
		58.85	507.19	543.238	619.571
		58.9	525.762	528.571	606.095
		58.95	567.238	556.524	644.048
		59	549.762	588.286	566.333
		59.05	566.619	544.333	578.333
		59.1	549.048	562.714	601.143
		59.15	556.905	614.524	577.238
		59.2	586.619	541.714	536.476
		59.25	539.048	552.952	607.381
		59.3	547.381	522.048	517.762
		59.35	543.048	531.619	547.095
		59.4	549.667	577.762	559.286
		59.45	568.238	551.381	566.857
		59.5	557	524.81	556.619
		59.55	554.571	588.524	554.048
		59.6	534.19	562.381	554.143
		59.65	540.286	601	558.905
		59.7	569.19	571.667	553.667
		59.75	596.81	571.667	550.429
		59.8	549.571	577.429	605.667
		59.85	556.524	593.19	576.857
		59.9	516.81	540.952	541.667
		59.95	542.19	585.381	520.571
		60	569.952	587.905	568.524
		60.05	547.81	573.762	598
		60.1	551.952	567.667	581.476
		60.15	595.714	578.143	590.714
		60.2	548.333	579.381	561.476
		60.25	535.381	575.667	575.333
		60.3	510.571	539.429	594.048
		60.35	585.286	589.143	569.286
		60.4	619.905	560.381	557.857
		60.45	522.905	542.619	579.762
		60.5	539.619	560.571	546.714
		60.55	511.238	595.048	626.952
		60.6	567.714	551.952	549.19
		60.65	542	555	551.429
		60.7	524.095	530.476	549.048
		60.75	579.952	520.619	545.952
		60.8	566.19	562.667	592.619
		60.85	576.286	534.81	550.81
		60.9	523.571	551.81	634.095
		60.95	554.571	569.619	860.762
		61	569.143	534.714	776.81
		61.05	589.381	539.048	803.238
		61.1	557.857	544.286	831.238
		61.15	559.476	547.286	887.905
		61.2	512.81	539.381	838.238
		61.25	510.952	534.381	807.095
		61.3	561	565.333	841.667
		61.35	541.905	589.333	869.143
		61.4	558.333	552.19	819.238
		61.45	575.81	535.048	862.667
		61.5	581.81	574.048	894.19
		61.55	535	555.667	661.476
		61.6	575.619	553.238	589.619
		61.65	578.571	528.286	583.952
		61.7	530.19	573.524	575.286
		61.75	569.905	539.095	567
		61.8	512.476	544.571	539.667
		61.85	543.476	579.714	575.429
		61.9	544.238	528.286	561.81
		61.95	525.81	537.476	524.571
		62	523.762	549.476	531.762
		62.05	538.905	585.476	587.571
		62.1	528.762	574.619	547.143
		62.15	515.857	524.81	544.905
		62.2	519.381	544.19	632.952
		62.25	533.952	528.714	584.524
		62.3	578.238	543.667	607.952
		62.35	539.619	548.19	567.286
		62.4	527.238	564.524	597.095
		62.45	555.524	575.762	545.952
		62.5	580.476	580	609.524
		62.55	530.524	525.333	537.857
		62.6	575.952	514.476	541.524
		62.65	546.714	546.571	579.143
		62.7	548.857	589.476	589.857
		62.75	543.524	553.905	585.619
		62.8	535.048	538.667	558.905
		62.85	535	553.381	596.381
		62.9	535.762	560.143	574.952
		62.95	554.81	552.81	551.571
		63	558.143	577.333	552.524
		63.05	548.667	553.286	558.667
		63.1	552	589.952	542.619
		63.15	559.571	566.286	543.381
		63.2	565.714	556	552.571
		63.25	551	606	523.143
		63.3	543.667	584	511.905
		63.35	819.524	557.524	545.619
		63.4	753.857	550	580.19
		63.45	708.714	533.429	534.381
		63.5	767	567.429	572.19
		63.55	834.381	532.143	571.286
		63.6	732.667	538.571	566.143
		63.65	819.286	580.667	560.619
		63.7	787	537.714	571.095
		63.75	829.286	546.619	574.381
		63.8	809.714	606.762	552.143
		63.85	827.048	540.81	532.524
		63.9	787.381	545.095	562.429
		63.95	723.524	552.286	561.429
		64	749.762	546.381	547.238
		64.05	770.143	575.095	543.333
		64.1	783.429	569.524	545.048
		64.15	800.476	551.81	567.19
		64.2	789.905	509.476	541.619
		64.25	772.667	564.19	540.381
		64.3	796.476	553.476	585.238
		64.35	729.333	539.571	564.81
		64.4	720.286	537.095	570.952
		64.45	812.238	519.476	515.333
		64.5	735.81	567.619	621.095
		64.55	772.286	533.619	574.476
		64.6	721.714	525.095	550.286
		64.65	793.667	541.762	561.095
		64.7	758.762	563.19	549.619
		64.75	728.857	543.952	603.143
		64.8	797.952	553.333	572.238
		64.85	815.619	550.619	561
		64.9	784.571	557.524	667
		64.95	770.857	619.429	874.048
		65	793.048	541.81	773.095
		65.05	829.905	564.476	868.952
		65.1	950.476	553.143	846.667
		65.15	889.048	568.905	875.905
		65.2	747.571	568.143	889.381
		65.25	525.571	569.429	848.048
		65.3	543.095	575.762	786.952
		65.35	571.762	517.238	868.81
		65.4	555.429	539.905	801.333
		65.45	549.524	567.143	836.238
		65.5	545.667	564.048	816.905
		65.55	622.524	551.619	838.905
		65.6	541.143	531.571	614.238
		65.65	535.857	538.333	563.524
		65.7	571.381	522.476	561.524
		65.75	547.667	561.857	537.095
		65.8	534.571	577.476	557.619
		65.85	532.143	544.095	641.429
		65.9	532.048	543.619	635.048
		65.95	542.095	528.905	598.143
		66	516.762	568.857	588.095
		66.05	515.952	612.19	579.476
		66.1	554.286	536.667	580.143
		66.15	562.048	560.381	555.81
		66.2	545.857	550.571	532.095
		66.25	521.048	531.333	545.524
		66.3	524.762	540.571	578.571
		66.35	528.429	606.952	568.095
		66.4	587	590.619	620.381
		66.45	547.952	526.048	577.286
		66.5	538.857	553.19	584.333
		66.55	580	568.333	547.19
		66.6	565.333	561.667	516.571
		66.65	558.619	553.333	555.619
		66.7	544.333	556.286	547.476
		66.75	536.048	542.19	635.381
		66.8	583.095	536.952	614.095
		66.85	536.81	562.381	549.905
		66.9	566.905	544.524	995.667
		66.95	510.095	546.952	906.143
		67	520.381	567.095	687.81
		67.05	550.381	550.952	555.857
		67.1	526.952	545.238	564.095
		67.15	563.619	552.571	604.952
		67.2	541.857	543.286	613.048
		67.25	552.286	611	574.048
		67.3	558.048	554.143	529.476
		67.35	587.238	573.571	567.667
		67.4	593.952	530.667	524.619
		67.45	539.095	586.238	528.429
		67.5	530.143	559.286	570.238
		67.55	585.476	516.238	535.095
		67.6	533.429	555.333	560.857
		67.65	539.571	566.857	593.476
		67.7	587.095	554.333	533.048
		67.75	573.143	549.667	582.143
		67.8	580.952	603.905	533.238
		67.85	565.952	589.571	551.429
		67.9	544.857	547.333	550.81
		67.95	563.19	546.095	563.762
		68	515.714	581.571	564.381
		68.05	586.905	545	535.571
		68.1	531.857	521.19	570.095
		68.15	565.857	532.095	588.524
		68.2	550.048	547.905	548.571
		68.25	518.667	543.619	544.429
		68.3	504.667	550.952	591.667
		68.35	567.429	548.429	649.476
		68.4	560	519.238	848.905
		68.45	599.857	560.571	894.714
		68.5	545.286	581.381	828.905
		68.55	556.476	559.762	856.476
		68.6	565.19	560.238	910.048
		68.65	564.571	581.667	827.286
		68.7	542.19	584.381	877.333
		68.75	520.857	547.048	841.333
		68.8	550.857	541.381	888.19
		68.85	555.81	579	805.81
		68.9	524.762	565.048	866.048
		68.95	709.048	578.286	881.619
		69	593.714	560.048	806.524
		69.05	565	572.905	818.619
		69.1	559.286	532.333	904.571
		69.15	510.952	565.905	799.286
		69.2	565.952	578	816.714
		69.25	537.857	555.524	827.095
		69.3	560.857	562.714	822.762
		69.35	590.714	548.571	793.095
		69.4	523	593.714	834.048
		69.45	555.381	524.19	841.286
		69.5	566.286	585.143	742.857
		69.55	543.048	535.762	837.095
		69.6	548.143	580.714	893.095
		69.65	565.286	547.381	915.619
		69.7	514.143	513.571	869.429
		69.75	527.381	558.143	847.048
		69.8	535.095	527.857	850.81
		69.85	534.143	532.571	820.238
		69.9	583	576.143	797.952
		69.95	494.429	594.095	862.857
		70	519	580.476	892.81
		70.05	589.476	569	779.524
		70.1	539.857	523.429	869.286
		70.15	550.048	575.476	872.238
		70.2	571.476	572.238	880.048
		70.25	554.714	542.952	786.429
		70.3	551.857	518.476	820.048
		70.35	557.429	558.333	830.667
		70.4	526.81	529.095	837.381
		70.45	540.762	549.143	885.19
		70.5	524.571	595.286	868.095
		70.55	538.571	564.81	898.143
		70.6	563.286	544.143	889.905
		70.65	598.81	576.571	858.667
		70.7	561.905	538.19	887.048
		70.75	562.619	538.81	894.524
		70.8	542.143	548.81	827
		70.85	517.143	578.286	888.524
		70.9	523.81	539.476	786.905
		70.95	541.381	527.857	845.857
		71	512.667	549.048	871.714
		71.05	529.571	568.19	785.095
		71.1	548.476	601.095	867.429
		71.15	540.286	590.381	570
		71.2	537.952	537.857	574.095
		71.25	605.143	545.381	554.476
		71.3	521	565.714	561.762
		71.35	570.476	524.333	550
		71.4	551.476	600.524	544.667
		71.45	554.81	591.286	546.905
		71.5	539.143	592.238	596
		71.55	556.238	592.524	557.762
		71.6	562.571	539.905	593.524
		71.65	525.429	503.857	576.095
		71.7	555.476	541.952	531.81
		71.75	554	536.286	570.476
		71.8	525.048	552.476	537.619
		71.85	552.81	573.857	563
		71.9	541.429	538.143	518.762
		71.95	542.571	571.571	560.333
		72	536.381	553.238	558.381
		72.05	523.238	547.905	524.19
		72.1	527.714	543.714	529.381
		72.15	562.429	562.333	590.524
		72.2	640.333	595.619	611.571
		72.25	591.143	623	589.381
		72.3	566.381	530.952	558.81
		72.35	531.619	540.381	520.095
		72.4	526.476	529.19	573.333
		72.45	515.333	552.524	553.286
		72.5	541.095	579.762	563.857
		72.55	540.143	566.571	588.619
		72.6	530.619	557.619	599.571
		72.65	531.048	553.19	547.476
		72.7	550.857	547.333	532.714
		72.75	537	525.667	523.19
		72.8	563.905	552.524	575.19
		72.85	545.143	618.19	522.238
		72.9	538.19	551.714	583.905
		72.95	567.048	547.762	569.905
		73	554.524	559.524	565.095
		73.05	545.524	541.381	518.762
		73.1	498.714	539.095	632.905
		73.15	537.714	551.714	702.048
		73.2	544.238	557.429	674.095
		73.25	520.571	558.524	503.81
		73.3	533.714	512.619	551.286
		73.35	578.905	539.048	542.143
		73.4	521.571	564.19	569.524
		73.45	512.524	525.381	647.667
		73.5	523.905	572.571	582.333
		73.55	507.81	543.81	699.667
		73.6	592.286	552.952	557.095
		73.65	531.286	542.381	556.19
		73.7	526.429	557.571	569.619
		73.75	576.619	554.714	537.048
		73.8	537.762	550.857	568.143
		73.85	547.857	699.714	571.286
		73.9	568	640.952	570.095
		73.95	543.762	546.619	601.762
		74	598.381	550.905	568.048
		74.05	526.381	586	689.524
		74.1	540.238	544.714	557.238
		74.15	516.524	536.667	701.286
		74.2	560.714	546.286	555.714
		74.25	525.524	536.381	582.571
		74.3	589.333	542.571	527.238
		74.35	569.19	550.667	543.857
		74.4	596.905	553.619	579.238
		74.45	562.857	545.714	551.429
		74.5	554.381	523.81	569.571
		74.55	555.857	553.238	561.429
		74.6	541.905	579.238	570.286
		74.65	596.286	550.714	560.524
		74.7	568.19	567.19	581.524
		74.75	555.524	545.381	601.048
		74.8	548.905	614.048	579.143
		74.85	565.524	530.571	519.571
		74.9	574.476	548.286	585.952
		74.95	554.714	556.095	559.857
		75	563.19	537.81	546.762
		75.05	550.714	558.571	570.81
		75.1	554.524	566.286	513.905
		75.15	593.429	565.429	637
		75.2	576.857	601.19	685.286
		75.25	502.333	584.143	578.905
		75.3	540.667	540.286	596.619
		75.35	555.048	613.19	548.048
		75.4	529.667	524.143	541.619
		75.45	549.905	525.667	558.095
		75.5	543.714	556.238	554.429
		75.55	535.571	578.476	601.143
		75.6	580	557.381	541.381
		75.65	552.238	569.048	588.762
		75.7	536.381	537.857	547.333
		75.75	552.857	586.286	504.286
		75.8	536.619	577.952	551.714
		75.85	523.476	575.19	566.81
		75.9	530.333	521.286	543.571
		75.95	536.381	549.095	577.476
		76	512.952	546.048	543.667
		76.05	507.667	548.476	621.238
		76.1	517.286	550.524	605.429
		76.15	560.048	554.714	532.857
		76.2	525.714	573.714	552.524
		76.25	563.381	548.857	534.286
		76.3	540.095	562.762	526.762
		76.35	514.762	556.952	594.905
		76.4	549.619	561.762	568.143
		76.45	588.619	554.524	538.905
		76.5	543.857	591.143	589.667
		76.55	564.619	544.19	529.762
		76.6	547.714	578.429	572.143
		76.65	572.286	533.095	550.952
		76.7	570.762	557.619	550.571
		76.75	549.048	589.905	526.19
		76.8	511.571	559.571	546.476
		76.85	531.19	519.571	559.286
		76.9	526.667	555.333	552.571
		76.95	571.238	555.286	569.952
		77	526.619	531.762	522.619
		77.05	554.048	532.619	556.19
		77.1	554.476	554.429	522
		77.15	556.952	543.048	554
		77.2	530.238	600.857	615.857
		77.25	581.19	510	525.81
		77.3	524.476	532.238	554.524
		77.35	565.667	581.524	574.19
		77.4	580.381	542.714	565.143
		77.45	559.667	540.762	540.476
		77.5	534.667	556.333	558.762
		77.55	536.952	566.238	525.524
		77.6	527.905	570.238	581.333
		77.65	548.095	559	576.952
		77.7	549.429	560	573.524
		77.75	535	549.381	811.762
		77.8	548.667	577.952	814.238
		77.85	520.429	564.571	863.905
		77.9	530.19	560.333	908.333
		77.95	592.429	546	898.667
		78	534.19	561.286	905.714
		78.05	639.048	549.19	867.571
		78.1	525.952	516.762	783.857
		78.15	574.095	579.381	1004.76
		78.2	551.143	574.238	852.857
		78.25	552.81	556.524	572.524
		78.3	535.857	555.667	587.19
		78.35	554.762	547.619	545.952
		78.4	527.524	578.286	571
		78.45	519.714	576.762	552.476
		78.5	543.524	536.762	552.762
		78.55	658.333	532.286	533.762
		78.6	504.19	594.238	587.714
		78.65	561.81	521.381	558.667
		78.7	788.81	548.762	584.81
		78.75	872.905	541.429	536.381
		78.8	770.048	599.524	543
		78.85	804.571	609.762	562.19
		78.9	794	588.619	566.238
		78.95	766.143	603.333	529.381
		79	884.333	549.048	540.143
		79.05	606.048	550.905	633.857
		79.1	593.238	548.619	701
		79.15	559.286	542.571	679.048
		79.2	616.524	543.762	716.524
		79.25	510.095	586.667	673.952
		79.3	526.619	531.667	768.571
		79.35	546.619	541.476	778.619
		79.4	566.857	567.952	688.238
		79.45	546.476	579.286	708.286
		79.5	521.476	545.476	680.952
		79.55	542	580.762	642
		79.6	545.333	566.429	675.143
		79.65	529.143	534.81	646.476
		79.7	572.524	552.381	710.857
		79.75	571.952	521.762	644.429
		79.8	574	576.571	708.19
		79.85	520.381	598.333	688.619
		79.9	546.476	565.095	634.667
		79.95	538.048	584.714	607.143
		80	549.476	561.19	691.619
		80.05	607.143	498.19	627.095
		80.1	509.714	554.429	732.333
		80.15	530.952	581.238	678.286
		80.2	519.952	595.333	725.857
		80.25	528.19	561.905	796.952
		80.3	520.857	557.524	785.857
		80.35	550.714	562.476	781.238
		80.4	535.476	546.714	686.381
		80.45	515.952	595	733.762
		80.5	558.429	569.381	740.857
		80.55	681.667	565.476	654.905
		80.6	578.857	575	638.571
		80.65	682.81	579.429	630.667
		80.7	655.619	547.19	711.238
		80.75	763.286	560.429	654.524
		80.8	708.476	545.714	779.333
		80.85	691.667	557.524	718.19
		80.9	657.381	587.667	642.429
		80.95	647.619	558.143	642.238
		81	677.286	565.143	647.048
		81.05	679.524	541.714	679.286
		81.1	697.429	571.143	634.048
		81.15	619.571	566.048	709
		81.2	660.143	570.381	618.857
		81.25	622.333	511.571	618.048
		81.3	718.333	553.238	671.429
		81.35	708.048	523.762	683
		81.4	722.762	598.524	704.762
		81.45	633.857	559.571	669.571
		81.5	654	526.286	720.095
		81.55	686.476	563.952	686.619
		81.6	712.19	538.238	651.048
		81.65	700.286	530.333	701.381
		81.7	677.762	561.905	698
		81.75	535.952	535.524	578.19
		81.8	560.524	529.333	529.429
		81.85	553.286	541.381	581.238
		81.9	588.095	542.81	531.429
		81.95	538.81	542.286	543.429
		82	542.952	587.905	643.143
		82.05	533.476	587.714	618
		82.1	537.429	561.381	545.667
		82.15	554.952	561.952	588.333
		82.2	535.667	536.952	560.143
		82.25	608.095	518.095	554.762
		82.3	724.381	576.19	536.619
		82.35	716.238	524.381	558.667
		82.4	689.762	568.762	544.429
		82.45	673.286	549.619	537.952
		82.5	667.81	541.238	587.333
		82.55	704.048	538.429	586.81
		82.6	638.19	507.619	563.048
		82.65	566.571	504	536.81
		82.7	578.762	539.571	564.857
		82.75	520.333	531.19	581.571
		82.8	493.476	557.524	529
		82.85	583.524	545.81	516.19
		82.9	571.429	531.238	569.762
		82.95	554.095	545.333	629.429
		83	555.19	529.81	598.429
		83.05	543.476	549.238	557.762
		83.1	569	565.952	583.905
		83.15	539.333	529.476	564.143
		83.2	568.952	565.429	594.714
		83.25	536.143	568.714	559.476
		83.3	541.714	543.333	605.905
		83.35	570.238	531.048	571.143
		83.4	567.429	547.619	570.81
		83.45	568.476	543.905	535.381
		83.5	557.333	552.381	643.952
		83.55	538.095	539.19	876.571
		83.6	574.095	541.714	875
		83.65	728	559.81	778.095
		83.7	613.524	535.048	781.905
		83.75	533.476	573.524	753
		83.8	589.714	551.762	698.095
		83.85	536.524	565.095	572.667
		83.9	573.952	532.048	554.762
		83.95	562.714	556.476	569.429
		84	567.952	578.762	514.619
		84.05	599.286	537.476	539.476
		84.1	564.095	566.429	559.762
		84.15	542.333	543.048	563.238
		84.2	554.762	519.952	554.952
		84.25	579.238	576.429	555.952
		84.3	543.619	589.905	575.381
		84.35	611.952	534.333	558.81
		84.4	538.857	576.333	539.286
		84.45	559.952	530.857	540.762
		84.5	610.524	529.524	587.714
		84.55	508.476	582.571	576.619
		84.6	547.381	557.095	576.095
		84.65	565.476	516.286	559.952
		84.7	572.905	560.381	598.571
		84.75	522.857	565.19	614.857
		84.8	540.667	553.048	594.429
		84.85	565.857	571.714	691.905
		84.9	509.714	563.476	801.238
		84.95	536.095	538.19	753.429
		85	543.095	521.905	777.476
		85.05	546.905	579	761.381
		85.1	554.333	592.429	719.524
		85.15	586.905	522	806.19
		85.2	558.476	589.19	810.333
		85.25	534.333	555.905	790.762
		85.3	523.571	558.571	869.81
		85.35	541.143	556.333	806.476
		85.4	548.476	543.857	738.476
		85.45	535.905	543.095	863.19
		85.5	552	554.524	746.524
		85.55	560.524	503.095	799.238
		85.6	543.905	565.143	836.19
		85.65	540.667	548	754.333
		85.7	528.143	541.476	740.619
		85.75	542.714	705.667	805.714
		85.8	543.667	786.19	739.286
		85.85	570.238	602.143	933.81
		85.9	546.286	520.524	906
		85.95	537.952	577.714	784.048
		86	537.619	550.476	854.095
		86.05	593.714	571.143	771.429
		86.1	511.048	583.048	816.667
		86.15	530.048	520.143	756.048
		86.2	721.524	547.524	779.476
		86.25	643.857	558.619	810.619
		86.3	536.333	537.381	800.952
		86.35	559.524	543.048	772.81
		86.4	551	542.667	763
		86.45	544.714	533.429	760.524
		86.5	502.19	544.762	784.286
		86.55	593.238	603.619	793.333
		86.6	572.429	542.238	768.714
		86.65	550.143	540.619	810
		86.7	545.714	545.19	823.048
		86.75	536.048	555.333	836.095
		86.8	552.81	569.524	843.952
		86.85	561.238	547.095	779.143
		86.9	558.619	578.333	848.476
		86.95	564.19	530.429	832.667
		87	524.619	566	774.476
		87.05	540.238	524.762	804.286
		87.1	557.81	566.476	851.143
		87.15	635.619	538.476	755.524
		87.2	571.429	535.143	776
		87.25	547.048	553.381	753.571
		87.3	511.095	551.81	783
		87.35	511.381	607.952	565.286
		87.4	535	573.81	514.81
		87.45	545	592.571	622.714
		87.5	598.286	573.19	571.905
		87.55	520.333	560.286	577.429
		87.6	521.952	535.667	578.429
		87.65	587.286	525.333	534.333
		87.7	614.19	499.286	585.905
		87.75	570.333	589.524	527.286
		87.8	516.714	576.667	583.048
		87.85	540.095	629	538.476
		87.9	535.81	527.238	565.619
		87.95	606.476	544.238	600.762
		88	738.238	532.238	534.333
		88.05	771.81	531.143	532.19
		88.1	718.476	548.286	555.381
		88.15	763.524	545.952	524.762
		88.2	550.286	616.905	538.476
		88.25	533.619	575.048	508.143
		88.3	534.333	529.429	523.714
		88.35	916.857	560.571	544.238
		88.4	769.762	538.619	582.762
		88.45	730.19	585.714	556.19
		88.5	800	533.143	540.095
		88.55	806.905	537.905	569.476
		88.6	747.429	535.905	575.667
		88.65	746.952	543.333	531.857
		88.7	808.048	555.619	535
		88.75	761.381	558.143	569.667
		88.8	751.714	534.143	583.667
		88.85	822.714	550.952	517.524
		88.9	772.19	522.286	546.667
		88.95	819.905	529.857	593.571
		89	562.19	527.095	525.286
		89.05	568.429	572.381	522.048
		89.1	537.952	611.571	612.476
		89.15	543.952	547.619	547.238
		89.2	580.381	599	565.81
		89.25	535.286	534.762	544.333
		89.3	531.143	537.571	571
		89.35	550.476	530.333	552.714
		89.4	557.286	562.19	565.429
		89.45	535.952	570.857	547.714
		89.5	525.238	548.143	587
		89.55	549.333	529	525.81
		89.6	536.429	538.19	676.619
		89.65	538.476	555.476	825.333
		89.7	546.667	544.095	703.095
		89.75	511.429	551.143	718.714
		89.8	509.714	599.476	684.524
		89.85	555.238	554.143	591.619
		89.9	533.667	564.048	609.143
		89.95	520.143	580.333	742.857
		90	533.714	542.714	563.333
		90.05	560.429	552.524	575.857
		90.1	555.143	547.81	572.762
		90.15	650.714	560.19	579.381
		90.2	553.095	568.095	550.286
		90.25	604.714	553.095	579.762
		90.3	617.381	566.714	539.524
		90.35	552.286	545.762	597.857
		90.4	563.333	522.714	575.524
		90.45	507.476	561.19	581.524
		90.5	560.905	593.952	582.952
		90.55	525.857	547.952	531
		90.6	567.381	568.429	542.524
		90.65	569.286	558.857	606.286
		90.7	574.19	551.286	581.143
		90.75	552.619	571.476	567.048
		90.8	577.714	544.952	575.429
		90.85	607.762	526	538.238
		90.9	552.381	520.048	546.952
		90.95	547.333	527.762	550.619
		91	739	516.762	841.714
		91.05	677.619	516.524	814.714
		91.1	577.524	566.81	813.952
		91.15	590.286	541.429	643.762
		91.2	530.143	571.524	562.667
		91.25	522.19	552.714	536.143
		91.3	532.714	557.952	545.095
		91.35	552	589.714	563
		91.4	521.667	529.476	544.429
		91.45	512.286	579.048	530.476
		91.5	562.762	580	525.619
		91.55	530.19	563.429	538.19
		91.6	575.81	557.143	534.238
		91.65	546.095	537.476	559.905
		91.7	646.333	570.429	543
		91.75	540.048	535.905	581.238
		91.8	532.571	565.381	525.143
		91.85	543.19	546.476	547.619
		91.9	522.857	575.667	553.429
		91.95	551.857	566.952	544.381
		92	525.714	527.905	603.333
		92.05	543.19	544.905	541.619
		92.1	553.667	560.762	554.524
		92.15	525.857	591.905	605.238
		92.2	553.905	532.333	524.333
		92.25	722.286	562.476	526.429
		92.3	787.524	536.19	532.667
		92.35	747.19	518.714	563.762
		92.4	862.762	563.19	565.476
		92.45	800.571	570.714	522.476
		92.5	767.81	565.238	538.476
		92.55	755.905	558.286	568.381
		92.6	745.619	565.429	544.524
		92.65	710.667	551.238	564.905
		92.7	790.429	566.286	554.667
		92.75	687	528.286	542.333
		92.8	541.905	547.381	543.81
		92.85	533.81	560.619	718.952
		92.9	542.857	542.952	681.667
		92.95	571	581.19	531.952
		93	530.143	566.762	557.905
		93.05	591.143	552.524	603.81
		93.1	546.905	525.667	523.714
		93.15	528.524	522.476	555.905
		93.2	536.429	563.762	535.762
		93.25	527.048	551.429	518
		93.3	509.714	573.238	560.048
		93.35	544.476	549.476	634.714
		93.4	539.667	586.905	599.524
		93.45	570	589.476	571
		93.5	579.429	577.19	572.667
		93.55	555.905	537.857	559.286
		93.6	545.762	557.238	630.952
		93.65	576.952	555.381	655.619
		93.7	522.667	556.905	547.381
		93.75	561.095	522.714	556.81
		93.8	561.381	571.143	565.571
		93.85	567.571	532.429	555.333
		93.9	552.524	523.81	521.238
		93.95	537.238	599.857	577.286
		94	592.81	546.952	554.571
		94.05	570.857	537.048	563.667
		94.1	561.143	535.667	546.571
		94.15	562.952	527.048	553.81
		94.2	564.19	587.095	569.476
		94.25	544.19	565.667	547.095
		94.3	547.667	591.905	550.762
		94.35	548.524	585.381	549.095
		94.4	555.476	506.81	541.048
		94.45	551	521.619	563.143
		94.5	537.238	531.429	516.286
		94.55	615.048	542.476	546.143
		94.6	546.381	542.714	658.143
		94.65	532.095	575.571	1004.33
		94.7	570.81	554.333	526.429
		94.75	523.095	587.857	525.857
		94.8	569.714	527	593.19
		94.85	516	572.571	535.19
		94.9	542.571	571.143	531.857
		94.95	550.476	583.095	540.238
		95	567.095	516.429	580.714
		95.05	528.381	593.238	556.333
		95.1	511.762	552.81	562.952
		95.15	548.667	558.81	581.476
		95.2	563.286	602.81	560.524
		95.25	575.095	535.238	542.19
		95.3	574.524	587.952	554.429
		95.35	570.952	565.048	541.095
		95.4	519.238	582	526.238
		95.45	545.19	536.762	547.857
		95.5	557.381	531.143	565.952
		95.55	527.714	507.667	521.143
		95.6	509.81	538.762	587.81
		95.65	550.476	547.095	592.667
		95.7	548.143	547.905	544.429
		95.75	514.048	588.524	523.286
		95.8	558.619	568.762	565.524
		95.85	569.714	562.143	566.238
		95.9	590.952	536.095	545.333
		95.95	548.238	561.095	579.81
		96	558.905	553.81	553.333
		96.05	558.048	552.571	564.905
		96.1	514.19	569.952	558.476
		96.15	539.524	554.667	551.667
		96.2	562.619	536.19	586.571
		96.25	687.619	552.857	589.762
		96.3	640.81	582	562
		96.35	565	521.619	525.095
		96.4	575.381	604.952	513.476
		96.45	542.762	532.143	511.81
		96.5	533.619	525.857	588.286
		96.55	594.286	526.286	533.238
		96.6	558.476	535.429	547.381
		96.65	549	542.81	533.905
		96.7	544.905	577.048	565.667
		96.75	557.714	584.714	636.905
		96.8	541.476	548.524	684.857
		96.85	523.238	581.571	714.857
		96.9	569.286	548.429	720.667
		96.95	560.429	710.048	680.476
		97	537.19	699.143	726.048
		97.05	548.81	599.667	662.667
		97.1	567.429	535	682.476
		97.15	557.714	557.952	727.571
		97.2	527.476	574.714	721.81
		97.25	653.81	532.81	622.476
		97.3	664.381	562.524	705.19
		97.35	550.952	568.476	672.286
		97.4	539	535	636
		97.45	589.333	539.381	814.762
		97.5	544.238	567.381	706.571
		97.55	537.095	581.333	674.238
		97.6	551.667	566.667	691.476
		97.65	545.619	547.143	674.286
		97.7	528.667	601.333	773
		97.75	530.095	530.238	805.571
		97.8	566.667	562.524	814.048
		97.85	525.81	542.286	684.476
		97.9	561.286	559.81	673.143
		97.95	560.143	556.714	681.857
		98	569.524	544.333	891.857
		98.05	524.762	546.333	1094.86
		98.1	558.952	554.333	1031
		98.15	524.667	534.571	1095.05
		98.2	537.81	549.524	1053.71
		98.25	585	540.667	1076.43
		98.3	535.095	573.619	1007.71
		98.35	577.619	565.381	798.619
		98.4	573.81	576.952	634.762
		98.45	548.048	567.238	674.667
		98.5	580.381	573.333	666.952
		98.55	550.524	533.667	643.762
		98.6	541.19	556.952	721.048
		98.65	493.952	532.286	733.143
		98.7	528.857	547.952	683.429
		98.75	581.952	542.952	718.762
		98.8	529.571	550.571	709.857
		98.85	561.714	546.571	614.476
		98.9	552.857	514.667	721.333
		98.95	542.19	570.81	801.238
		99	545.286	560.524	788.524
		99.05	551.571	588.905	744.381
		99.1	538.476	585.19	678.476
		99.15	585.238	531.286	697
		99.2	521.476	610.571	670.905
		99.25	553.048	532.143	657.619
		99.3	559.429	590.667	728.286
		99.35	519.381	575.857	725
		99.4	537.714	530.238	948.524
		99.45	515.476	560.905	711.81
		99.5	544.905	517.905	750.81
		99.55	521.667	547.905	680.714
		99.6	536.667	568.238	717.476
		99.65	556.81	538.524	667.143
		99.7	521.714	532.571	628.762
		99.75	588.619	528.286	716.857
		99.8	547.143	549.857	750.571
		99.85	586.571	575.19	703.952
		99.9	522.905	565.952	689.524
[truncated: 2 more rows]

## Sheet: figure 2b (jitter plot)
figure 2b
		# of Events / minute at individual molecules
		10nM fcGMP (initial)	10nM fcGMP + 500 uM cGMP (competition)
		14.4	2.4
		54	0
		36	6
		15.6	0
		58.8	12
		31.2	0
		26.4	0
		21.6	1.2
		20.4	2.4
		14.4	10.8
		32.4	1.2
		14.4	0
		38.4	1.2
		134.4	7.2
		26.4	4.8
		21.6	1.2
		44.4	6
		84	0
		20.4	1.2
		32.4	9.6
		63.6	0
		22.8	0
		31.2	1.2
		43.2	4.8
		16.8	4.8
		32.4	2.4
		38.4	0
		86.4	1.2
		31.2	0
		20.4	2.4
		19.2	0
		13.2	6
		39.6	0
		19.2	2.4
		44.4	3.6
		36	2.4
		20.4	0
		74.4	2.4
		33.6	2.4
		15.6	10.8
		67.2	0
		63.6	9.6
		120	3.6
		34.8	0
		133.2	0
		102	1.2
		24	2.4
		16.8	1.2
		31.2	4.8
		56.4	1.2
		26.4	4.8
		26.4	1.2
		51.6	2.4
		40.8	2.4
		88.8	8.4
		34.8	0
		32.4	0
		70.8	0
		22.8	0
		76.8	1.2
		36	0
		38.4	2.4
		32.4	0
		19.2	0
		110.4	1.2
		14.4	0
		66	3.6
		106.8	21.6
		116.4	1.2
		27.6	4.8
		64.8	4.8
		24	0
		66	0
		38.4	0
		48	2.4
		36	1.2
		49.2	0
		38.4	8.4
		31.2	0
		55.2	0
		33.6	40.8
		21.6	1.2
		48	2.4
		38.4	6
		20.4	0
		24	2.4
		32.4	2.4
		99.6	4.8
		7.2	2.4
		56.4	8.4
		16.8	1.2

## Sheet: figure 3a
Figure 3a		time (sec)	GFP Fluorescence (au)
		0.05	3031.19
		0.1	2708
		0.15	2470.38
		0.2	2652.19
		0.25	2987.62
		0.3	2500.38
		0.35	2550.9
		0.4	2581.62
		0.45	2504.76
		0.5	2472.9
		0.55	2538.1
		0.6	2870.86
		0.65	2923.9
		0.7	2628.81
		0.75	2773.57
		0.8	2452.57
		0.85	2768.57
		0.9	2527.95
		0.95	1891.71
		1	2286.19
		1.05	2075.14
		1.1	1854.33
		1.15	1884.29
		1.2	2167.86
		1.25	2249.81
		1.3	2406.33
		1.35	1915
		1.4	2068.33
		1.45	1952.14
		1.5	1842.57
		1.55	1856.67
		1.6	1900.14
		1.65	2026.29
		1.7	1778.43
		1.75	1871.43
		1.8	1996.14
		1.85	2118.52
		1.9	1754.43
		1.95	1894.52
		2	2015.43
		2.05	1914.52
		2.1	1923.19
		2.15	1799.57
		2.2	1606.9
		2.25	1457.62
		2.3	1254.86
		2.35	1425.62
		2.4	1474.38
		2.45	1378.38
		2.5	1280.67
		2.55	1614.95
		2.6	1489.29
		2.65	1590.1
		2.7	1245.57
		2.75	1405.76
		2.8	1232.71
		2.85	1519.9
		2.9	1492.24
		2.95	1676
		3	1322.71
		3.05	1291.38
		3.1	1362.14
		3.15	1401.86
		3.2	1273.71
		3.25	1216.43
		3.3	1228.81
		3.35	1263
		3.4	1182.29
		3.45	1249.81
		3.5	1222.14
		3.55	1189
		3.6	1172.1
		3.65	1315.1
		3.7	1322.71
		3.75	1220.86
		3.8	1345.81
		3.85	1210.1
		3.9	1351.95
		3.95	1363.38
		4	1171.76
		4.05	1145.38
		4.1	1265.24
		4.15	1395.76
		4.2	1324
		4.25	1273.76
		4.3	1226.05
		4.35	1201.9
		4.4	1252.86
		4.45	1234.1
		4.5	1313.52
		4.55	1224.71
		4.6	1315.95
		4.65	1291.52
		4.7	1346.76
		4.75	1612.1
		4.8	1441.1
		4.85	1290.33
		4.9	1317.14
		4.95	1349.05
		5	1264.43
		5.05	956.571
		5.1	950.095
		5.15	1193.81
		5.2	1170.95
		5.25	1316.95
		5.3	1104.67
		5.35	1291.86
		5.4	1155.57
		5.45	1240.62
		5.5	1186.76
		5.55	1085
		5.6	1272.76
		5.65	1191.48
		5.7	1178.76
		5.75	1314.05
		5.8	1078.14
		5.85	1142.95
		5.9	1178.05
		5.95	1080.14
		6	990.81
		6.05	1082.67
		6.1	1048.9
		6.15	1023.48
		6.2	1224.86
		6.25	1085.29
		6.3	1099.1
		6.35	1128.86
		6.4	946.762
		6.45	1070.1
		6.5	1130.19
		6.55	1168.1
		6.6	1073.33
		6.65	988.714
		6.7	1080.14
		6.75	1069.43
		6.8	1109.24
		6.85	1220.67
		6.9	1152
		6.95	1099.43
		7	1208.95
		7.05	1203.05
		7.1	1002.62
		7.15	1150.9
		7.2	1168.76
		7.25	862.095
		7.3	1166.1
		7.35	1095.33
		7.4	941.381
		7.45	1031.57
		7.5	1143.33
		7.55	1098.29
		7.6	1094.33
		7.65	1204.14
		7.7	1081.05
		7.75	1151.48
		7.8	1041.38
		7.85	1070
		7.9	1118.95
		7.95	1074.19
		8	1200
		8.05	1077.9
		8.1	1154
		8.15	1077.24
		8.2	1102.05
		8.25	1053.05
		8.3	940.81
		8.35	1116.19
		8.4	1180.05
		8.45	1059.86
		8.5	1127.1
		8.55	836.619
		8.6	794
		8.65	833.333
		8.7	819.714
		8.75	756.667
		8.8	837.143
		8.85	810.476
		8.9	798.429
		8.95	757.81
		9	798.095
		9.05	805.762
		9.1	811.952
		9.15	957.429
		9.2	781
		9.25	918.429
		9.3	850.524
		9.35	818.143
		9.4	799.476
		9.45	796.095
		9.5	789.143
		9.55	894.952
		9.6	909
		9.65	905.381
		9.7	883.381
		9.75	923.476
		9.8	804.952
		9.85	811.238
		9.9	803.857
		9.95	767.19
		10	906.571
		10.05	858.095
		10.1	782.762
		10.15	833
		10.2	949.286
		10.25	872.762
		10.3	967
		10.35	909.476
		10.4	834.19
		10.45	787.286
		10.5	894.714
		10.55	729.095
		10.6	859.571
		10.65	788.571
		10.7	825.238
		10.75	792.857
		10.8	822.429
		10.85	844.476
		10.9	808.333
		10.95	909.095
		11	844.619
		11.05	821.238
		11.1	802.667
		11.15	863.619
		11.2	869.571
		11.25	861.476
		11.3	892.286
		11.35	869.905
		11.4	994.667
		11.45	813.857
		11.5	874.952
		11.55	763.81
		11.6	863.238
		11.65	765.429
		11.7	798.381
		11.75	879.619
		11.8	810.619
		11.85	742.667
		11.9	815.571
		11.95	824.667
		12	860.381
		12.05	742.619
		12.1	823.238
		12.15	892.857
		12.2	734.429
		12.25	803.81
		12.3	828.286
		12.35	802.905
		12.4	934.286
		12.45	858.714
		12.5	724.762
		12.55	849.619
		12.6	860.571
		12.65	774
		12.7	748.429
		12.75	841.286
		12.8	831.429
		12.85	786.857
		12.9	796.429
		12.95	798.238
		13	810.952
		13.05	782.905
		13.1	834.143
		13.15	857.905
		13.2	827.095
		13.25	902.048
		13.3	895.524
		13.35	771.905
		13.4	782.952
		13.45	812.19
		13.5	843.381
		13.55	774.952
		13.6	796.429
		13.65	816.81
		13.7	825.238
		13.75	743.19
		13.8	706.524
		13.85	788.571
		13.9	786.381
		13.95	753.762
		14	786.667
		14.05	818.143
		14.1	739.571
		14.15	777.857
		14.2	761.286
		14.25	885
		14.3	757.857
		14.35	815.19
		14.4	767.286
		14.45	740.095
		14.5	784.095
		14.55	761.524
		14.6	829.524
		14.65	841.095
		14.7	788.81
		14.75	851.952
		14.8	815.381
		14.85	914.476
		14.9	879.238
		14.95	824
		15	779.714

## Sheet: figure 3b
figure 3b
		# of bleach steps at individual spots
		3
		1
		4
		1
		2
		4
		4
		3
		4
		3
		2
		2
		4
		3
		4
		4
		3
		4
		3
		2
		3
		3
		2
		3
		2
		3
		3
		2
		4
		3
		2
		2
		1
		2
		4
		3
		4
		3
		4
		4
		3
		4
		4
		3
		2
		4
		3
		4
		3
		3
		3
		4
		4
		3
		3
		4
		3
		3
		4
		4
		4
		2
		4
		4
		4
		3
		4
		4
		3
		3
		4
		4
		4
		4
		4
		4
		4
		3
		2
		3
		3
		4
		3
		3
		4
		4
		3
		3
		3
		4
		4
		2
		3
		4
		4
		4
		4
		4
		3
		4
		3
		4
		4

## Sheet: figure 4a
figure 4a		Fluorescence Intensity (AU)
	time (sec)	10nM fcGMP	30nM fcGMP	60nM fcGMP	100nM fcGMP	200nM fcGMP
	0.05	708.667	751.714	1057.95	1886.71	1175.24
	0.1	655.048	759.714	1118.19	1757.38	1281.62
	0.15	719.714	793.333	1061.62	1862.71	1381.62
	0.2	715.905	839.19	1049.71	1816.76	1286.05
	0.25	721	850.619	1033.62	1955.67	1126.43
	0.3	689.81	793.571	1100.33	1873.76	1189.48
	0.35	648.381	899.905	1107.71	1898.33	1253.1
	0.4	713.286	756.762	1041.29	1864.33	1170.9
	0.45	703.143	831.524	1116	1736.1	1238.19
	0.5	685.81	788.19	1134.67	1993.48	1158.86
	0.55	694.095	785.952	1131.48	1940.1	1225.19
	0.6	729.286	800.238	1085.71	1891.24	1245.81
	0.65	747.619	859.619	1043.86	1915.48	1280.76
	0.7	681.095	794.238	1097.57	1874.71	1141.43
	0.75	633.333	792.333	1063.33	1931.14	1205.43
	0.8	782.429	844.095	1051.9	1967.48	1213
	0.85	690.238	815.952	908.19	1968.52	1215.48
	0.9	720.762	812.095	1083.14	1880.71	1227.81
	0.95	717.571	778.905	1083.95	1758.19	1155.52
	1	706.619	828.667	1091.71	1990.14	1466.05
	1.05	668.905	743.429	1007.86	1862.76	1519.38
	1.1	700.476	808.571	1089.67	1844.71	1515.86
	1.15	684.286	849.667	1106.24	1890.14	1579.95
	1.2	665.524	808.286	1062.48	1864.29	1525.52
	1.25	716	872.952	1274.48	2053.76	1687.86
	1.3	683.857	785.19	1079.14	1727.14	1638.86
	1.35	668.095	877.952	1075.62	1815.14	1220.9
	1.4	733.238	799.952	1187.14	1880.14	1143.57
	1.45	735.429	820.714	1141.48	1833.48	1192.05
	1.5	713.095	779.381	1056.62	1940.48	1083.76
	1.55	713.714	834.476	1130.62	2043.9	1248.1
	1.6	644.952	772.143	1199	1917.95	1186.1
	1.65	698.762	839.048	1070.95	1831	1155.52
	1.7	753.048	808.143	988.476	1755.95	1136.62
	1.75	717.476	1380.76	1088.43	1917.9	1170.86
	1.8	646.762	1545.9	1134.62	1969.76	1183.62
	1.85	698.905	792	1038.24	1926.9	1205.57
	1.9	728.619	820.095	1159	1890.57	1372.14
	1.95	742.429	768.905	1150.95	1677.76	1143
	2	713.81	807.286	1096.24	1686.9	1093.19
	2.05	1242.95	805.143	1121.38	1911.76	1160.05
	2.1	1511.05	801.381	1096.43	1898.29	1018.52
	2.15	1471.29	859.143	1205.67	1896.62	1057.9
	2.2	1637.57	857.524	1043.52	1881.05	1312.71
	2.25	1828.67	815.524	1078.24	1971.24	1209.57
	2.3	1292.95	784.238	1070.86	1956.05	1257.19
	2.35	760.571	827.762	1076.52	1945.33	1212.81
	2.4	738.81	914.143	1151.19	1871.05	1203.05
	2.45	700.286	782.048	1070.86	1894.62	1139.38
	2.5	718.952	791.857	1142.52	2357.24	1143
	2.55	753.333	857.286	1063.24	1696.1	1053.48
	2.6	666.19	795.714	1017.67	1880	1269.95
	2.65	736.048	810.429	989.714	1770.29	1196.71
	2.7	709.619	802.381	1103.43	1642.24	1191.43
	2.75	748.952	814	1011.62	2074.52	1162.95
	2.8	660.143	806.714	994.381	1936.24	1176.14
	2.85	647.571	784.333	1135.33	1809.19	1001.48
	2.9	673.857	774.429	1036.29	1809.67	1249.05
	2.95	709.714	863.048	1006.43	1922.29	1175.29
	3	665.857	822.905	1110.33	1743.57	1161.76
	3.05	673.381	832.571	992.667	1130.29	1104.14
	3.1	703.048	728.095	1008.1	1121.67	1319.95
	3.15	693.381	791.714	1197.9	1293.81	1414.19
	3.2	699.095	836.952	1020.62	1120	1580.95
	3.25	627.857	713.714	1074.9	1097.33	1512.05
	3.3	724.762	850.429	1064.62	1139.76	1503.19
	3.35	673.667	802.429	1113.52	1186.05	1582.1
	3.4	697.095	793.429	1107.29	1082.57	1521.95
	3.45	696.143	766.048	1128.14	1111.1	1600.81
	3.5	669.19	841.905	1136.38	1182.24	1597.52
	3.55	696.81	787.619	1111.29	1099.48	1552.24
	3.6	698.429	751	1073.38	1155.81	1582.81
	3.65	769.619	865.095	1183.9	1026.62	1920.24
	3.7	628.238	826.286	1163.33	1123.33	2036.71
	3.75	750.857	829.476	1143.52	1194.71	1880.52
	3.8	689.095	833.095	1047.76	1036.52	1701.24
	3.85	716.762	841.714	1065.19	1128.43	1711.9
	3.9	667.857	794.476	1028.86	1168.86	1579.76
	3.95	739.095	858.619	1076.95	1205.67	1731.1
	4	660.905	823.714	1117.1	1213.33	1683.1
	4.05	699.714	786.238	1132.67	1192.81	1462.62
	4.1	693.857	821.714	1133.52	1137.38	1480.86
	4.15	726.571	823.476	1053.38	1019.33	1523.33
	4.2	752.952	787.429	1041.57	1033.19	1431.48
	4.25	670	745.524	1055.81	1091.76	1520.62
	4.3	696.667	835.095	1093	1103.76	1607.43
	4.35	704.619	904.667	1038.86	1151.19	1751.9
	4.4	645.762	1483.52	1081.57	1120.95	1483.05
	4.45	707	1542.62	1192.29	1034.24	1525.76
	4.5	656.476	1404	1152.33	1070	1430.29
	4.55	683.857	1506.38	1074.1	1116.48	1552.81
	4.6	658.667	1593.67	1181.67	1148.52	1508.9
	4.65	709.286	1751.71	1135.81	1679.9	1638.81
	4.7	696.095	1436.9	1061.76	1712.1	1680.43
	4.75	723.238	1556.43	1101.1	1980.05	1549.57
	4.8	689	1624.9	1129.57	1775.95	2146.86
	4.85	691.238	1479.95	1212.71	1950.57	2253.05
	4.9	695.952	1499.86	1618.57	1826.24	2213.86
	4.95	716.762	1519.81	1574.05	2307.48	2127.29
	5	625.667	1568.9	1354.95	1801.38	2107.71
	5.05	627.762	1657.33	1156	1841.95	1888.19
	5.1	749.333	1525.48	1331.71	1697.76	2171.43
	5.15	724.667	1705	1402	1818.48	2133.71
	5.2	659.19	1443.38	1448	1602.86	1915.71
	5.25	775.667	1677.29	1364.86	1673.95	2006.14
	5.3	747.857	1744.14	2060.19	1241.81	1870.05
	5.35	693.81	1472.19	1369	1102.1	1964.71
	5.4	709.095	1563.76	1393.19	1043.14	1625.86
	5.45	722.714	1459.1	1370.95	1111.38	1422.29
	5.5	650.714	1770.1	1334.14	1042.14	1544.71
	5.55	657.857	1482.95	1501.38	1169.14	1518.19
	5.6	728.381	1559.62	1430.48	1068.29	1498.14
	5.65	671.19	1718.19	1390.67	1729.71	1516.05
	5.7	667.571	1658.05	1507.1	1690.38	1549.24
	5.75	647.524	1625.33	1536.05	1823.95	1622.05
	5.8	687.381	1529.62	1344.48	1645.38	1429.24
	5.85	729.095	1657.19	1578.1	1683.76	1533.9
	5.9	672.667	1491.67	1405	1665.1	1531.29
	5.95	714	1616.05	1481.57	1537.48	1559.1
	6	719.238	1558.48	1427.43	1546.05	1506.48
	6.05	678.81	1367.1	1443.43	1658.9	1596.67
	6.1	738.524	1406.71	1458.81	1650.14	1390.52
	6.15	671.667	1530	1446.81	1701.52	1580.29
	6.2	742.571	1401.1	1490.86	1686.19	1561.1
	6.25	712.81	1329.52	1647.9	1775.95	1441.86
	6.3	670.905	1393.52	1466.81	1624.24	1533.24
	6.35	718.429	1581.48	1512.48	1763.81	1440.81
	6.4	680.048	1456.1	1530	1798.81	1653.95
	6.45	703.762	1368.1	1417.29	1715.48	1632.38
	6.5	667.905	1282.67	1409.76	1871.76	1327.86
	6.55	708.143	1386.29	1367.48	1770.62	1497.38
	6.6	676.429	1359.86	1457.43	1161.62	1479.95
	6.65	701.714	1510.33	1286.57	1087.43	1468.52
	6.7	708.524	1386.24	1430.81	1202.48	1580.48
	6.75	663.095	1318.9	1465.48	1463.67	1527.05
	6.8	715.667	1316.29	1490.76	1189.81	1443.1
	6.85	648.381	1368.24	1511.76	1180.1	1538.05
	6.9	663.667	1453.62	1388.86	1063.62	1514.81
	6.95	699.667	1391.76	1413.38	1066.33	1539.24
	7	724.19	1467.05	1499.71	1152.43	1501.19
	7.05	697.381	1514.52	1471.86	1446.33	1464.52
	7.1	716.524	1349.86	1434.05	1750.52	1420.33
	7.15	680.524	1422.67	1573.9	1749.52	1570.81
	7.2	679.762	1509.29	1498.1	1634.71	1570.33
	7.25	641.095	1473.19	1540.29	1665.57	1568.95
	7.3	733.762	1608	1509.1	1694.43	1622.24
	7.35	745.286	1443.9	1528.14	1649.9	1563
	7.4	689.667	1525.52	1416.95	1887.86	1615.67
	7.45	643.333	1461.43	1570.86	1778.38	1483.95
	7.5	696.286	1445.9	1591.1	1708.62	1517.9
	7.55	689.524	1431.1	1406.57	1670.33	1655.48
	7.6	627	1386.52	1467.43	1695.52	1374.62
	7.65	713.19	1476	1585.19	1895.19	1710.24
	7.7	724.857	1446.71	1545.05	2215.38	1524.67
	7.75	727.19	1536.57	1375.52	1774.95	1597.76
	7.8	659.524	1505.38	1440.76	1577.05	1562.81
	7.85	704.381	1353.19	1441.62	1769.95	1665.62
	7.9	683.286	1197.05	1448.86	1657.71	1651.43
	7.95	712.095	1575.86	1505.81	1758.86	1497.67
	8	722.762	1542	1423.48	1778.57	1540.05
	8.05	706.429	1489.33	1283.24	1722.95	1526.57
	8.1	726	1403.48	1394.14	1741.76	1696.29
	8.15	702.762	1388.1	1474.29	1635.95	1651.29
	8.2	655.714	1392	1524.14	1714.95	1429.19
	8.25	654.143	1583.48	1376.48	1700.57	1531
	8.3	695.143	1450.81	1419.1	1728.76	1599.86
	8.35	712.095	1465.57	1360.38	1589.62	1640.1
	8.4	664.143	1436.38	1446.29	1686.33	1646.48
	8.45	677.905	1425.05	1430.52	1745.43	1580.9
	8.5	687.81	1415	1461.29	1876.29	1597.9
	8.55	689.381	1410.48	1445.43	1671.24	1591.62
	8.6	691.095	1401.48	1449.38	1660.24	1611
	8.65	729.524	1337.33	1422.9	1688.19	1503.38
	8.7	676.524	1304.05	1469.67	1833.86	1544.38
	8.75	651.571	1341	1569.48	1863.33	1431.62
	8.8	732.476	1412.62	1329.43	1812.43	1562.24
	8.85	740.143	1405.29	1486.67	1719	1568.1
	8.9	701.286	1429.9	1422.86	1815.67	1475.81
	8.95	700.714	1405.24	1350.1	1605.52	1520.9
	9	693.19	1396.9	1494.14	1863.1	1629.95
	9.05	750.524	1291.33	1451.62	1736.43	1627.19
	9.1	716.952	1353.67	1444.86	1545.29	1473.29
	9.15	718.571	1491.24	1568.52	1806.57	1624.29
	9.2	679.19	1461.57	1484.19	1814.48	1526.9
	9.25	692.381	1384	1463.29	1770.95	1632.57
	9.3	637.905	1388.67	1512.76	1774.05	1556.81
	9.35	686.667	1358.57	1541.43	1630.48	1586.38
	9.4	729.476	1421.62	1401.43	1729.1	1518.1
	9.45	733.19	1426.33	1537.81	1700.1	1413.38
	9.5	792.81	1151.71	1408.81	1794	1556.43
	9.55	757.619	776.048	1489.57	1750.43	1480.05
	9.6	679.857	765	1569.81	1517.67	1482.48
	9.65	629.095	841	1473.43	1744.71	1693.05
	9.7	678.619	772.524	1474.52	1666.05	1405.71
	9.75	693.048	867.143	1476.67	1645.24	1606.57
	9.8	673.762	775.81	1446.67	1634.62	1535.29
	9.85	674.476	819.667	1549.05	2484.71	1437.48
	9.9	795.952	765.143	1436.67	1804.67	1629.71
	9.95	726.857	824.905	1490.48	1876.52	1433.86
	10	696.857	777.524	1516.81	1818.05	1534.38
	10.05	707.762	801	1464.24	1877.76	1601.67
	10.1	716.381	844.762	1413.14	1660.86	1526.67
	10.15	704.19	805.571	1507.19	1721.19	1546.48
	10.2	728.19	732.905	1521.1	1695.95	1549.76
	10.25	626.714	826.095	1343	1777.43	1439.86
	10.3	720.143	791.476	1095	1614.1	1551.67
	10.35	741.381	789.238	1145.67	1939.81	1603.38
	10.4	665.762	839.81	1051.81	2327.76	1657.52
	10.45	648.286	776.905	1146.57	1700.43	1653.81
	10.5	702.905	850.476	1052.95	1721.52	1699.9
	10.55	711.143	806.905	1022.52	1673.67	1626.38
	10.6	774.429	864.095	1119.48	1599	1580.67
	10.65	733.095	761.238	1132.57	1622.19	1604.86
	10.7	700.762	794.952	1151	1690.76	1594
	10.75	673.429	849.81	1196.24	1848.19	1586.95
	10.8	695.143	779.524	1015.76	1638.52	1643.14
	10.85	614.952	1032.48	1147.9	1554.62	1425.43
	10.9	707.952	1649.38	1181.95	1667.81	1666.33
	10.95	668.524	755.429	1031.38	1685.1	1563.38
	11	688.571	800.048	1014.43	1681.19	1673.33
	11.05	706	766.19	1221.29	1813.14	1566.52
	11.1	695.619	796.571	1143.9	1688.95	1684.9
	11.15	662.381	828.524	1125.62	1701.95	1580.19
	11.2	688.381	785.333	1121	1608.71	1618.67
	11.25	682.333	740.476	1432	1763.43	1597.43
	11.3	720.619	778.667	1291.05	1412.76	1699.9
	11.35	694.857	792.762	1172.38	1030.38	1553.71
	11.4	718.762	770.095	1087.24	1023	1627.57
	11.45	748.952	769.762	1047.81	1047.95	1552.67
	11.5	724.286	784.095	1111.71	1078.9	1539.1
	11.55	741.476	837.048	1199	1115.57	1521.76
	11.6	674.429	770.571	1224	1049.62	1608.48
	11.65	743.714	745.381	999.429	1159.1	1527
	11.7	672.619	798.19	1123.81	1116.14	1771.38
	11.75	682.81	757.286	1094.29	1201.29	1464.19
	11.8	686.048	778	1022.05	1137.38	1682.24
	11.85	704.81	790.667	1213.62	1108.52	1698.33
	11.9	651.81	819.095	1000.1	1077.67	1765.52
	11.95	696.238	740.857	1271.81	1097.57	1576.1
	12	686.571	773.476	1420.33	1059.48	1668.29
	12.05	669.429	842.857	1389.81	1154.95	1555.57
	12.1	735.381	807.714	1420.14	1021.33	1561.19
	12.15	632	854.619	1477.67	1020.81	1685.38
	12.2	645.143	850.952	1378.57	1148	1561.24
	12.25	716.333	833.143	1459.71	1066.33	1600.52
	12.3	743.095	807.476	1491.33	1124.24	1577.05
	12.35	696.381	830.619	1388	1098.1	1524.52
	12.4	726.857	809.429	1323.57	1159.57	1533.33
	12.45	657.857	837.238	1357.48	1164.76	1514.71
	12.5	612.429	783.095	1366.67	1063.14	1691.48
	12.55	742.667	821.19	1409.1	1250.33	1950.05
	12.6	707.333	760.81	1428.19	1092.81	1902.24
	12.65	705.143	810.429	1365.81	1115.33	1902.57
	12.7	690.952	830.524	1450.48	1064.71	1955.71
	12.75	695.762	814.381	1183.38	1033.81	1904.19
	12.8	675.667	797.381	1062.9	1135	1984.71
	12.85	757.381	867	1057.67	1080.52	2140.14
	12.9	692.286	830	1131.48	1235.52	1991.29
	12.95	678.238	825.762	1151.29	1062.81	1919.62
	13	714.429	774.857	1132.71	1108.14	1934.57
	13.05	754.19	836.286	1080.14	1015.95	1612.62
	13.1	701.905	883.667	1078.48	1207.48	1577.1
	13.15	696.619	789.476	1223	1116.52	1519.52
	13.2	659.048	906.571	1089.9	1501.14	1493.86
	13.25	706.143	820.143	1116.29	1179.38	1595.29
	13.3	725.905	772.143	1010.24	1212.24	1418.76
	13.35	656.238	805.619	1133.43	1058.71	1367.33
	13.4	671.238	765.524	1114.1	1246.38	1513.33
	13.45	1140.62	857.238	1187.48	1441.14	1568.57
	13.5	720.19	782.048	1014.24	1151.33	1635.71
	13.55	666.333	785.571	1068.05	1137.52	1636
	13.6	787	863.524	1047.38	1084.38	1412.14
	13.65	670.286	795.381	1104.95	1498.67	1626.71
	13.7	769.143	831.571	1100.86	1074.29	1273.9
	13.75	720.524	853.429	1160.24	1150.33	1456.14
	13.8	653.286	838.667	1109.48	1005.76	1478.14
	13.85	713.048	809.619	1100.38	1135.48	1559.81
	13.9	685.81	814.714	1046.43	1218.24	1502
	13.95	679.238	875.143	1018.38	1703.76	1522.05
	14	661.286	772	1108.81	1095.33	1638.38
	14.05	675.476	775.619	1039.62	1038	1638.14
	14.1	694	846.81	1085.29	1101.1	1488.95
	14.15	694.286	794.095	1077.48	1119.05	1492.62
	14.2	705.333	833.048	1111.29	1016.43	1512.29
	14.25	674.762	773.333	1090.24	1021.05	1505.86
	14.3	709.619	880	1175.1	1114.62	1516.33
	14.35	689.762	745.143	1212.67	1147.52	1519.81
	14.4	703.81	751.905	1101.24	1181.48	1538.52
	14.45	677.095	756.095	998.857	1118.67	1525.81
	14.5	668.19	760.667	1245.71	1122.48	1519.76
	14.55	689.333	827.143	956.429	1131.57	1555.52
	14.6	763.048	780.143	1162.52	1203.76	1724.67
	14.65	702.667	823.048	1052.29	1066.19	1614.33
	14.7	726.571	756.095	1147.52	1185.14	1488.52
	14.75	667	809.857	1145	1065.9	1650.33
	14.8	699.476	826.238	2062.48	1044.76	1575.76
	14.85	713.143	1101.24	1347.43	1171.57	1494.38
	14.9	704.238	1497.24	1097.57	1169.71	1588.67
	14.95	724.714	1602.19	1045.05	1116.38	1554.9
	15	668.667	1391.33	1021	1270.05	1715
	15.05	673.143	1476.24	1111.29	1638.24	1485.24
	15.1	656.333	1441.81	1083.86	1535	1518.14
	15.15	721.667	1415.57	1170.05	1192.14	1556.81
	15.2	715.238	1416	1138.38	1050.33	1593.33
	15.25	719.143	1405.14	1158.33	1083.81	1534.29
	15.3	659.429	1288.48	1019.14	1138.1	1641.86
	15.35	678.524	1316.9	1192.1	1010.67	1493.1
	15.4	738.238	1349.1	1135.1	1058.95	1554.43
	15.45	713.762	1384.81	1142.48	1233	1563.81
	15.5	702.143	1496.1	1136.19	1114.33	1517.81
	15.55	703.857	1427.71	1155.52	1035	1748.38
	15.6	695.381	1432.38	1002.67	1075.1	1609.52
	15.65	676.048	1368.43	1101.62	989.19	1589.62
	15.7	719.952	1344.48	1072.52	1074.29	1378.1
	15.75	645.286	1415.19	1137.38	1138.71	1584.67
	15.8	753.905	1387.14	1013.24	1084.05	1620.14
	15.85	619.429	1385.67	1175	1037.33	1570.62
	15.9	743.524	1547	1134.38	1076.1	1535.9
	15.95	674.81	1416.57	1054.86	1048.76	1568.95
	16	642.905	1510.24	1085.38	1165.14	1581.19
	16.05	686.571	1375.29	1079.57	1070.29	1463.57
	16.1	675.619	1489.57	1174.48	1283.52	1544.71
	16.15	766.667	1325.14	1167.62	1117.14	1567.14
	16.2	731.476	1462	1124.76	1047.33	1619
	16.25	745.571	1474.24	1081.67	1112.48	1476.52
	16.3	695.667	1375.24	1099.71	1177.95	1552.29
	16.35	705.048	1518.05	1094	1089.71	1537.86
	16.4	659.095	1448.1	1082.33	1123.67	1567.52
	16.45	686.857	1373.43	1047.48	1122.29	1517.29
	16.5	680.619	1458.76	1062.38	1129.1	1511.52
	16.55	635.19	1309.71	1130.19	1120.29	1669.48
	16.6	726.19	1433.24	1114.43	1070.14	1600.38
	16.65	733	1453.86	1153.14	1121.76	1537.76
	16.7	666.238	1446.76	1024.86	1103.52	1414.48
	16.75	661.762	1427.14	1052.05	1051.24	1519.76
	16.8	717.095	1502.14	1298.05	1114.05	1477.67
	16.85	622.286	1326.19	992.762	1015.43	1640.48
	16.9	717.762	1408.62	1127.67	1160.52	1528.95
	16.95	720.667	1454	1090.76	1083.38	1649.24
	17	671.619	1506.05	1057.24	1001.1	1515.86
	17.05	675.762	1483.95	1006.19	1033.9	1524.57
	17.1	695	1408.62	1059.76	1111.14	1491.52
	17.15	680.429	1437.05	1080.29	1080.81	1730.62
	17.2	672.19	1459.71	1119.48	1219.9	1569.52
	17.25	672	1376.05	1086.57	2477.1	1689.33
	17.3	697.762	1376.57	1078.71	1541.14	1507.14
	17.35	750.19	1312.29	1171.57	1121.48	1464.95
	17.4	659.238	1465.76	1231.62	1126.67	1588.67
	17.45	714.857	1084.76	1012.52	1155.81	1535.71
	17.5	730.952	817.619	1178.95	1133.86	1443.71
	17.55	664.19	815.714	1103.19	1162.24	1547
	17.6	738.81	758.619	1084.48	1043.14	1611.81
	17.65	686.095	758.571	1083.38	1214.67	1326.38
	17.7	733.143	811.524	1075.24	1196.1	1610
	17.75	713.857	822.143	1037.43	1042.19	1444.62
	17.8	724.857	915.905	1136.43	1058.71	1653.67
	17.85	698.286	835.571	1150.29	1212.81	1398.05
	17.9	709.095	849.81	1102	1171.81	1428.67
	17.95	733	769.429	1115.05	1100.24	1583.95
	18	653.857	873.952	1051.76	1193.24	1470.48
	18.05	727.19	825.524	1150.71	1016.71	1448.67
	18.1	679.619	753.381	1129.62	1127.14	1602.67
	18.15	706.429	829.19	1081.52	1112.9	1562.29
	18.2	670.238	872.143	1101.81	1125.43	1621.52
	18.25	680.857	739.476	1053.86	1160.38	1395.14
	18.3	672.905	861.667	1078.1	1228.43	1972.24
	18.35	702.619	781.333	1011.57	1181.14	2043.62
	18.4	716.762	814.619	1175.52	1103.05	2021
	18.45	676.286	819.905	1173.57	1113.14	2104.29
	18.5	755.619	791.857	1018.62	1169.57	2034.52
	18.55	650.19	871	1178.95	1242.9	1858.14
	18.6	690.952	878.19	1099.33	1185.86	1916.86
	18.65	707.286	913.619	1117.1	1004	2053.48
	18.7	704.667	859.81	1118.05	1092.33	2091.24
	18.75	741.714	768.286	1110	1044.62	1883.1
	18.8	766.524	870.667	1110.71	1144.43	1743.62
	18.85	750.238	808.143	986.571	1050.24	1739.1
	18.9	627.619	796.048	1122.86	1094	2030.81
	18.95	677.857	759.619	1061	1114.1	1924.29
	19	694.381	809.571	1153.57	1195.52	1902.24
	19.05	686.286	840.619	1100.43	1147.62	1919.86
	19.1	714.714	788.286	987.905	1158.95	1968.38
	19.15	649.286	889.667	1112.57	1126.38	1754
	19.2	727.048	790.143	1258.24	1148.57	1665.33
	19.25	704.81	787.286	1141.9	1076.43	1437
	19.3	670.19	794.952	1084.57	1204.81	1545.29
	19.35	697.524	789.524	1082.86	1040.43	1565.52
	19.4	647.048	827.905	1064.57	1196.05	1600.43
	19.45	687.286	753.571	1090.1	1092.1	1542.62
	19.5	640.286	869.381	1109.9	979.286	1449.86
	19.55	651.048	852.619	1080.1	1086.57	1559.38
	19.6	782.667	789.714	1705.33	1085.62	1405.62
	19.65	646	795.667	1760.14	1100.19	1602.95
	19.7	725.048	785.714	1718.62	1105.33	1515.38
	19.75	730.048	812.429	1639.62	1099.43	1460.76
	19.8	649.333	835.381	1667.43	1140.9	1608.62
	19.85	656.286	791.19	1826.38	1129.29	2136.67
	19.9	629.286	827.524	1614.67	1155.14	2069
	19.95	653.524	775.857	1698.81	1081.57	1909.57
	20	706.762	788.857	1595.19	1112.43	2195.57
	20.05	727.095	840.095	1718.95	1177.43	1926.86
	20.1	642.095	805.476	1549.38	1213.9	1526.76
	20.15	734.571	778.524	1737.19	1219.43	1486
	20.2	682.19	834.048	1668.62	1283.48	1527.1
	20.25	673.667	887.286	1772.14	1086.29	1639.52
	20.3	730.952	731.476	1521.38	988.286	1502.24
	20.35	710.143	868	1084.05	996.381	1532.29
	20.4	651	828.952	1079.67	1037.86	1381.43
	20.45	706.667	893.81	1097.81	1089.67	1441.76
	20.5	680	736.048	1072.43	1120.62	1421.95
	20.55	681.667	769.905	1086.05	1133	1590.95
	20.6	729.381	790.762	1058.57	1068.9	1573.62
	20.65	700.571	751.952	1187.86	1078.62	1413.29
	20.7	666.857	830.429	1114.9	1002.33	1637.19
	20.75	740.429	921.524	1140.57	1121.57	1542.38
	20.8	697.381	770.714	1209.38	1106.86	1557.76
	20.85	664.667	803.476	1154.19	1471.86	1630.33
	20.9	690.143	846.476	1053.43	1801.67	1464.1
	20.95	677.286	732.381	1126.57	1557.67	1625.38
	21	712.286	768.095	1129.81	1623.19	1884.71
	21.05	683.857	760.762	1022.33	1714.52	1932.67
	21.1	703.762	803.952	972.429	1703.86	1948.24
	21.15	655.524	833.524	1149.48	1810.24	1912.81
	21.2	682.19	787.381	1128.29	1677.76	1468.33
	21.25	710.476	807.095	1053	1680.62	1507.62
	21.3	663.143	798.762	1114.24	1666	1539.57
	21.35	726.286	893.333	1053.57	1691.86	1565.05
	21.4	648.238	803.286	1087.57	1656.62	1558.29
	21.45	642.762	808.762	1089.43	1651.19	1901.76
	21.5	720.238	743.19	1098.86	1620.33	1721.29
	21.55	663.286	815.81	1061.24	1701.95	1517.43
	21.6	692.381	821.19	1117.38	1678.86	1430.86
	21.65	736.476	876.571	999.095	1682.48	1587.05
	21.7	669	869.905	1080.86	1702.24	1674.38
	21.75	759.095	837.81	1189.76	1431.81	1646.76
	21.8	739	797.333	1680.95	1510.86	1722.1
	21.85	727	894.333	1851.33	1525.52	1528.29
	21.9	714.381	758.048	1647	1746.33	1566.86
	21.95	673	835.381	1784.86	1787.57	1518.9
	22	714.667	788.524	1707.52	1674.52	1537.52
	22.05	698.429	836.048	1779.38	1385.52	1515
	22.1	704.667	809.857	1787.29	1533.14	1543.48
	22.15	727.381	797.571	1786	1702.05	1668.9
	22.2	678.381	798.333	1662.29	1677.57	1563.62
	22.25	744.381	824.238	1780.57	1643.24	1704.67
	22.3	698.714	796.048	1681.48	1748.62	1489.86
	22.35	745.667	863.81	1758.71	1710.71	1461.71
	22.4	671.524	825.762	1681.05	1657.14	1565.62
	22.45	693.238	774.524	1615.81	1663	1489
	22.5	695.571	829.381	1712.1	1568.76	1447.05
	22.55	706.333	869.905	1682.38	2701.76	1606.95
	22.6	639	840	1640.95	1799.86	1484.67
	22.65	672.19	810.333	1680.05	1541.67	1491.33
	22.7	653.714	819.048	1683.1	1417.05	1459.38
	22.75	711.286	721.571	1677.33	1634.95	1484.43
	22.8	703.238	781.238	1277.71	1665.95	1566.67
	22.85	680.81	826.714	1108.38	1783.81	1572.86
	22.9	669.571	734.762	1098.71	1621.62	1416.9
	22.95	670.667	797.429	1140.24	1538.05	1396.14
	23	656.857	800.048	1116.29	1779.48	1497.1
	23.05	658.19	833.905	1057.19	1663.14	1455.62
	23.1	691.714	835.524	1087.86	1705.9	1468.1
	23.15	677.095	788.952	1058.81	1648.24	1616.57
	23.2	727.333	781.905	1089.86	1651.67	1551.86
	23.25	729.667	844.381	1171.38	1654.62	1452.86
	23.3	691.524	798.667	1006.62	1428.71	1462
	23.35	717.048	876.143	1012.57	1600.95	1488.9
	23.4	702.476	718.952	1095.24	1518.71	1674.57
	23.45	703.857	812.19	1129.9	1698.33	1555.38
	23.5	666.143	800.476	1010.05	1524.48	1522.48
	23.55	679.238	865.048	1089.57	1595.19	1471.29
	23.6	671.429	845.762	1012.43	1666.05	1633
	23.65	743.714	772.667	1078.9	1650	1935.86
	23.7	705.048	761	1004.48	1637.14	1918.38
	23.75	684.905	773.952	1049.24	1763.1	2001.81
	23.8	707.571	854	1165.24	1645.29	2002.71
	23.85	658.429	789.238	1085.9	1591.76	1950.95
	23.9	686.048	811.667	1085.14	1769.86	1604.38
	23.95	691.143	778.762	1081.33	1496.67	1749.95
	24	745.81	744.762	1133.76	1566.9	1966.57
	24.05	663.286	835.095	1157.76	1609.9	1601.71
	24.1	689	820.524	1121.81	1525.86	1586.86
	24.15	750.667	742.429	1010.62	1583.14	1641.29
	24.2	691.095	770.476	1076.24	1793.1	1561.38
	24.25	712.143	813.333	1108.33	1618.05	1496.9
	24.3	747.667	793.524	1109.86	1726.71	1433.62
	24.35	629.857	812.667	1188.19	1279.86	1567.38
	24.4	728.333	844.286	1107.71	1054.81	1485.95
	24.45	712.381	809.762	1056.76	1007.86	1432
	24.5	734.952	771.048	1188.71	1195.05	1558.43
	24.55	711.81	826.048	1073.14	1045.81	1665.14
	24.6	718.476	777.81	1097.76	1112.33	1506.95
	24.65	606.714	779.524	1136.9	1128.62	1499.48
	24.7	643.143	758.81	1111.38	1111.62	1563.81
	24.75	747.619	809.238	1017.95	1080.81	1650.19
	24.8	732.048	799.524	1103.43	1250	1456.43
	24.85	637	826.619	1058.57	1006.19	1646.38
	24.9	669.429	777.238	1070.95	980.143	1662.52
	24.95	720	778.905	1058.71	1356.05	1508.1
	25	686.762	835.143	1079.29	1084.33	1551.48
	25.05	687.333	832.905	1099.43	1100.71	1495.57
	25.1	653.19	731.762	1072.57	1088.29	1590.38
	25.15	647.762	706.524	1036.19	1064.24	1722.05
	25.2	681.857	900.619	1127.48	1061.1	1643.67
	25.25	664.429	797.333	1428.1	1134.81	1745.05
	25.3	743.381	829.476	1431.95	969.19	1560.86
	25.35	663.143	848.619	1413.1	1040.24	1497
	25.4	730.81	804.762	1504.9	1104.86	1514.81
	25.45	707.714	853.762	1585.9	1118.19	1469.95
	25.5	743.714	706.905	1630.43	1118.33	1937.76
	25.55	708.143	773.048	1481.48	1116.95	1942.14
	25.6	687.333	853.048	1591.29	1127.38	1925.86
	25.65	644.143	668.571	1376	1107.71	1956.43
	25.7	743.048	827.476	1459.05	1095.33	1900.81
	25.75	733.381	745.238	1427.48	1238.52	2077.62
	25.8	702.952	812.857	1415.86	1048.76	2025.95
	25.85	671	746.143	1531.33	1234.33	1939.57
	25.9	685.238	870.762	1531	1327.86	1989
	25.95	719.476	829.476	1469	1191.76	1908.57
	26	718.667	774.524	1426.95	1091.33	1948.9
	26.05	740.381	775.476	1348.86	1098	2047.33
	26.1	670.381	816.19	1618.57	1095.1	2018.67
	26.15	687.095	902.238	1404.48	1059.52	1961.67
	26.2	722.619	848.81	1468.9	1095.29	1890.81
	26.25	701.476	858.952	1606.1	1073.48	1910.38
	26.3	740.81	833.81	1406.52	1094.48	1819.52
	26.35	730.476	790.333	1449.24	1186.81	1570.14
	26.4	681	772.476	1522.62	1059.24	1574.14
	26.45	759.286	713.333	1336.19	1141	1530
	26.5	702.333	839.286	1489.86	1100.38	1718.52
	26.55	679.905	761.333	1367.1	1065.52	1604.95
	26.6	693.286	808.905	1452.95	1129.57	1465.71
	26.65	740.905	802.762	1362.19	1176.67	1554
	26.7	638.762	779.143	1472.62	1020.57	1511.48
	26.75	663.381	906.286	1517.1	1081	1541.38
	26.8	671	808.952	1531.05	1117.33	1551.33
	26.85	679	862.238	1485.38	957.81	1595.62
	26.9	698.286	772.19	1522.14	1069.62	1518.38
	26.95	730.095	876.381	1354.81	1250.71	1525.9
	27	722.381	762.905	1513.33	1110.14	1481.67
	27.05	728.286	856.857	1429.86	1089	1627.86
	27.1	623.952	758.429	1505.9	1205.81	1612.71
	27.15	767.571	812.762	1473.1	1215.62	1489
	27.2	718.143	827.81	1328.95	1068.19	1535.76
	27.25	718.381	867	1428.29	992.381	1522.57
	27.3	720.143	829.476	1455	1130.71	1581.57
	27.35	727.667	848.952	1426.9	1329.48	1468.14
	27.4	642.238	801.19	1263.48	1024.43	1396.86
	27.45	652.286	839.286	1315.1	1181.9	1497.38
	27.5	705	808.286	1352.29	1152.86	1490.43
	27.55	725.619	936.429	1353.38	1116.81	1451.38
	27.6	707.095	790.857	1430.52	1641	1587.38
	27.65	680.476	815.286	1381.81	1659.95	1466.38
	27.7	730.143	783.048	1401.29	1576.29	1660.14
	27.75	664.238	762.667	1440.67	1665.9	1494.38
	27.8	711.952	808.429	1422.33	1563.48	1566.14
	27.85	726.476	678.714	1365.38	1578.48	1465.19
	27.9	693.571	785.429	1414.05	1572.76	1570.19
	27.95	701.905	816.571	1404.57	1754.52	1677.67
	28	714.762	802.286	1357.67	1582	1496.86
	28.05	746.571	809.095	1512.48	1082.9	1665.1
	28.1	694.048	807.762	1417.05	1233.86	1518.76
	28.15	690.571	751.238	1443.71	1119.1	1544.24
	28.2	708.143	821.81	1505.24	1116.67	1492.67
	28.25	654.381	834.238	1451.9	1047.67	1425.48
	28.3	648.667	791.19	1445.71	1185.14	1506.14
	28.35	665.238	802.619	1392.1	1058.9	1713.14
	28.4	710.429	1084.19	1525.48	1117.71	1509.14
	28.45	673.238	1296.95	1475.62	1131.52	1638.52
	28.5	672.429	1458.52	1512.14	1156.95	1498.52
	28.55	655.571	1425.05	1495	1065.24	1579.71
	28.6	720.19	1308.67	1494.71	1088.76	1655.67
	28.65	668.476	1437.57	1512.67	1244.48	1576.14
	28.7	684.333	1372.67	1500.52	1016	1609.05
	28.75	718.429	1336.67	1471.43	1225.19	1757.14
	28.8	666.238	1328.95	1486.62	1159.57	2197.19
	28.85	677.667	1238.38	1527.71	1077.57	2096.62
	28.9	1614.19	1401.05	1408.29	1152.86	2138.86
	28.95	1526.86	1389.57	1547.43	1104.67	2225.57
	29	1572.67	1086.14	1386.14	1108.62	2019.33
	29.05	1691.76	813	1453.33	1082.29	2105.19
	29.1	1541.29	879.333	1358.76	1106.67	2118
	29.15	1637.9	789.238	1339.14	1211.86	2170.62
	29.2	1555	881.238	1446.81	1057.71	1972.33
	29.25	1511.67	777.238	1432.43	1090.05	2119.76
	29.3	1501.33	862.762	1412.48	1163.9	2009
	29.35	681.524	783.333	1447.38	1048.29	1942.19
	29.4	686.571	868.619	1472.29	1037.62	2080.57
	29.45	674.19	803.381	1367.29	1159.71	2044
	29.5	660.667	752.952	1538.9	1103.29	2180.38
	29.55	701.857	777	1512.33	1183.14	2072.57
	29.6	681.143	795.095	1533.52	1192.57	2178.38
	29.65	695.381	794.19	1376.1	1166.95	2477.71
	29.7	693.762	834.286	1423.52	1095.76	2234.48
	29.75	727.762	763.952	1288.19	1133.86	2079.86
	29.8	653.429	805.429	1384.38	1081.71	2107.81
	29.85	729.714	729.667	1484.9	1047.1	2009.86
	29.9	679.762	791.619	1493.86	1184.05	1786.38
	29.95	689.476	844.81	1314.33	1063.33	1540.57
	30	635.238	819.524	1331.19	1110.76	1532.57
	30.05	688.19	800.143	1935.95	1099.38	1502.48
	30.1	691.857	843.143	2119.57	1125.76	1647.67
	30.15	739	763.095	2053.38	1054.24	1473.76
	30.2	735	771.286	2007.43	1109.24	1596.14
	30.25	725.476	807.286	1881.05	984.381	1577.05
	30.3	651	740.238	2096.52	1065.9	1628.33
	30.35	667.524	867.143	1930	1048.81	1552.71
	30.4	664.476	840.429	2039.33	1064.71	1560.62
	30.45	706.762	791.952	2214.38	1056.29	1454.71
	30.5	689.476	748.048	1832.29	1051.81	1633.67
	30.55	746.952	827.095	1493.19	1134.52	1536.33
	30.6	761.19	852.524	1442.9	1092.76	1432.52
	30.65	639.81	843.381	1644.71	1235.14	1505.95
	30.7	658.857	712	1536.24	1297.24	1515.57
	30.75	720.952	704.19	1416.38	1103.9	1446.76
	30.8	743.19	833	1458.86	1092.29	1467.71
	30.85	652.619	771.19	1477.29	936.571	1623.38
	30.9	736.238	847.857	1517.43	1070.62	1495.48
	30.95	671.381	818.714	1377.24	1050.38	2000
	31	735	879.429	1488.33	1301.29	2000
	31.05	734.619	799.905	1564.14	1077.86	2000
	31.1	667.476	749.143	1455.33	1364.95	2000
	31.15	678.143	776.81	1458.67	1239.95	2000
	31.2	692.048	869.905	1466.62	1214.33	2000
	31.25	660.429	771.048	1562.62	1124.67	2000
	31.3	676.476	811.952	1580.81	1062.95	2000
	31.35	670.667	811.714	1479.05	1086	2000
	31.4	732.952	810.333	1528.71	1088.29	2000
	31.45	732.952	755.714	1564.1	1177.33	1887.29
	31.5	625.19	870.952	1451.95	1147.76	2120.62
	31.55	727.571	785.476	1558	1122.38	1984.19
	31.6	595.952	772.714	1427.9	1146.29	1907.71
	31.65	704.81	802.905	1396.95	1173.9	1800.43
	31.7	676	839.095	1421.57	1048.05	1998.43
	31.75	703.81	1303.24	1540.52	1110.57	1954.1
	31.8	627.571	1472.24	1588.19	970.381	1855.05
	31.85	667.81	1284.62	1474.29	1183.71	1580.81
	31.9	733.619	1396.67	1449.57	1111.43	1646.81
	31.95	721.19	1411.57	1400.86	1085.05	1493.19
	32	771.238	1326.57	1362.76	1158.14	1563.05
	32.05	695.714	1318.38	1498.62	1187.14	1466.1
	32.1	759.238	1463.9	1482.57	1218.33	1485.9
	32.15	719.81	1355.33	1556	1122.14	1509.81
	32.2	673.048	1409.95	1409.67	1083.05	1616.29
	32.25	680.238	1442.57	1426.24	1061.19	1625.67
	32.3	704.333	1438.1	1420.62	1133.48	1524.81
	32.35	621.952	1266.57	1456.95	1051.95	1639.19
	32.4	730.857	1381.33	1393.1	1102.38	1492.81
	32.45	677.571	1425.19	1597.33	979.476	1566.57
	32.5	655.952	1495.19	1386.52	1090.9	1561
	32.55	737.714	1506.48	1475	1168.81	1552.19
	32.6	812.857	1333.76	1489.67	1226.9	1612.38
	32.65	688.714	1451.95	1643.67	1116.81	1496.14
	32.7	687.714	1445.05	1401.43	1073.57	1502
	32.75	695.81	1561.19	1340.38	1116.71	1641.81
	32.8	693.952	1284.95	1532.9	1046.24	1640.24
	32.85	787.619	1426.24	1414.33	1076.24	1572.71
	32.9	714.952	1615.14	1508.33	1123.76	1614.62
	32.95	772.762	1385	1395.9	1129.9	1716.57
	33	646.143	1475.19	1404	1095.43	1525.24
	33.05	682.857	1420.43	1435.05	1089.1	1465.38
	33.1	719.476	1507.62	1345.86	1109.33	1539.33
	33.15	820.143	1482.57	1491.24	1219.38	1442.19
	33.2	636.286	1512.29	1407.9	1195.1	1487.57
	33.25	724.905	1068.81	1431.86	1062.48	1482.76
	33.3	706.81	782.571	1535.43	1117.67	1229.76
	33.35	736.619	817.952	1521.33	1116.1	1311.52
	33.4	702.524	811.286	1472.29	1073.14	1615.48
	33.45	660.476	786.238	1527.67	1106.52	1481.95
	33.5	684	772.952	1493.86	1040.86	1578.71
	33.55	719.048	864.762	1448.95	1246.76	1492.71
	33.6	714.048	800.762	1471.86	1139.38	1470.24
	33.65	772.238	878.095	1390.57	1083.29	1428.05
	33.7	727.476	843.571	1636.05	1032.57	1533
	33.75	711.476	768.381	2105.95	1089.33	1544.38
	33.8	698.048	812.429	2150.95	1093.19	1438.19
	33.85	698.048	774.381	2207.05	1153.67	1163.33
	33.9	669.286	812.905	2015.38	1015	1221.43
	33.95	647.524	792.476	1950.95	1111.71	1151.57
	34	752	773.524	1954	1130.62	1062.43
	34.05	709.286	828.905	2003.48	1065.9	1133.76
	34.1	693.714	755.333	2027	1047.57	1061.43
	34.15	791.286	847.095	2019.76	1141.67	1183.95
	34.2	689.286	841.19	1825.95	1119.43	1489.81
	34.25	685.143	842.333	1383.52	1157.86	1587.81
	34.3	740.667	793.857	1423.71	1065.57	1532.24
	34.35	713.857	863.81	1461.43	1112.9	1646.71
	34.4	650.619	798.333	1492.81	1043.71	1478.9
	34.45	657.095	740.762	1443.29	1050.76	1456.71
	34.5	740.238	792.762	1579.1	1135.86	1475.76
	34.55	707.095	736.429	1341.67	1089.38	1534.76
	34.6	1379.19	764.333	1617.71	1160.62	1465.19
	34.65	1265.52	847	1672.43	1129.33	1525.57
	34.7	1408.57	877.095	1482.57	1205.24	1858.33
	34.75	1337.86	774.905	1421.19	1152.33	2062.19
	34.8	1552.57	808.905	1475.9	1044.71	1742.86
	34.85	1430.33	826.381	1460.38	1031.86	1880.71
	34.9	1465.14	927.667	1528.71	1108.05	1785.33
	34.95	1401.52	797.381	1451.57	1154.05	1722.29
	35	1590.95	874.19	1293.1	1156.05	1957.1
	35.05	1680.1	772.81	1358.29	1069.48	1863.43
	35.1	1304.24	918.333	1523.62	1010.33	1878.71
	35.15	1476.95	821.19	1533.1	1002.81	1832.57
	35.2	1405.05	865.429	1438.62	1088.57	1939.9
	35.25	1428.43	875.476	1389.9	1053.62	2034.38
	35.3	1339.9	802.333	1410.9	1090.57	1893.95
	35.35	1348.52	748.095	1397.67	1111.71	1883.43
	35.4	1132.86	955.095	1475.24	1098.52	1754.67
	35.45	1136.14	790.571	1384.95	973.81	1927.05
	35.5	1187.57	754.524	1401.19	1149.29	1704.33
	35.55	1217.9	824.571	1252.19	1018.95	1844.05
	35.6	1383.62	819.619	1340.43	1144.86	1942.19
	35.65	1204.62	877.143	1458.76	1121.33	1716.05
	35.7	1120.95	791.238	1473.05	1079.48	1637.19
	35.75	1430.76	801.333	1403.52	1032.19	1769.86
	35.8	1502.48	716.333	1527.43	1094.14	1734.29
	35.85	1147.14	831.952	1569.33	1126.1	1810.81
	35.9	709	781.857	1545.38	1084.1	1847.38
	35.95	676.571	776.571	1588.71	1138.33	1838.62
	36	654.524	812.381	1545.43	1156.9	1771.71
	36.05	676.667	759.19	1440.62	1089.81	1826.95
	36.1	683.619	748.619	1489.62	1133.1	1816.05
	36.15	674.619	816.19	1539.24	1428.19	1870.33
	36.2	686.714	834.619	1518.05	1354.81	1858.14
	36.25	681.19	783.714	1378.71	1560.19	1743.38
	36.3	693.952	801.286	1492.81	1679.33	1909.38
	36.35	777.048	807.048	1571.57	1719.71	1956.05
	36.4	692.857	793.333	1479.33	1584.14	1892.24
	36.45	675.238	760.714	1418.62	1622.9	1721.76
	36.5	722.476	821.048	1438.71	1521.57	1819.81
	36.55	698.81	819.667	1415.71	1541.1	1829.52
	36.6	674.762	817.905	1545.86	1460.71	1693.67
	36.65	721.286	872.143	1712.81	1204.67	1485.76
	36.7	694	796.333	1277.05	1072.81	1115.67
	36.75	706.238	798.667	1386.48	1108.05	1165.67
	36.8	803.524	739.429	1678.24	1023.52	1202.86
	36.85	686.238	781.762	1580	1181.9	1140.86
	36.9	726.714	691.619	1551.05	1126.67	1114.1
	36.95	721.143	859.571	1454.48	1053.81	1123.19
	37	668.048	807	1455.76	1139.62	1088.76
	37.05	717.048	801.524	1523.19	1077.05	1129.24
	37.1	683.952	795.238	1537.19	1106.48	1055.43
	37.15	705.143	751.762	1381.86	1012.81	1145.81
	37.2	761.714	793.286	1292.43	1099.24	1151.19
	37.25	758	764.667	1503.33	1080.67	1183.57
	37.3	713.333	853.333	1545.95	1115	1216.19
	37.35	700.476	867.905	1484.33	1083.29	1689.33
	37.4	681.857	768.429	1576.1	1166.1	1403.67
	37.45	703.048	850.952	1518.52	1045.62	1149.43
	37.5	741.19	769.286	1729.62	1022.29	1043.14
	37.55	654.429	850.81	1616.76	1799.29	1083.95
	37.6	688.905	917.952	1403.38	996.81	1087.14
	37.65	653.286	801.905	1553.05	1259	1080.38
	37.7	698.476	739.619	1513.95	1259.62	1084.52
	37.75	712	827.048	1335.71	1098.05	1069.19
	37.8	663.476	748.048	1455.62	1142.14	1146.67
	37.85	704.429	771.905	1453.05	1135.52	1311.57
	37.9	728.238	784.81	1547.19	1117.62	1151.76
	37.95	698.857	863.81	1608.14	1203.62	1230.76
	38	668.19	782.286	1959.33	1275.95	1335.05
	38.05	648.667	818.429	2052.14	1079.33	1194.43
	38.1	684.048	810.619	1995.05	1125.57	1180.86
	38.15	762.429	807.095	1921.71	1091	1089.57
	38.2	670.381	781.905	1503.29	1230.95	1277.81
	38.25	675.19	728.143	1388.86	1142.05	1160.81
	38.3	704.286	850.19	1470.81	1094.43	1181.19
	38.35	682.619	793.19	1399.33	1176.76	1223.29
	38.4	752.286	796.857	1441.43	1285.81	1192.57
	38.45	672.19	951.143	1374.9	1106.48	1129
	38.5	676.143	760.143	1436.05	1206.19	1208.76
	38.55	702	785	1383.43	1111.24	1176.19
	38.6	667.238	829.524	1350.52	1104.38	1148.43
	38.65	699.381	779	1384	1185.57	1149.76
	38.7	731.714	828.333	1346.05	1206.1	1135.9
	38.75	680.381	804.143	1431.38	1240.52	1067.67
	38.8	707.905	764	1417.48	1136.05	1122.48
	38.85	728.333	719.762	1462.48	1177.14	1080.95
	38.9	718.333	714.667	1365.48	1116.62	1178.9
	38.95	783.571	845.81	1536.57	1283.71	1113.19
	39	644.905	803.143	1408.95	1087.52	1169.52
	39.05	714.286	835	1509.57	1230.48	1256.57
	39.1	692.857	816.81	1391.71	1097.43	1137.62
	39.15	694.524	774.238	1504.48	1275.33	1169.24
	39.2	688.857	822.952	1398.62	1046.05	1350.38
	39.25	690.667	728.429	1189.81	1007.1	1149.29
	39.3	679.19	821.238	1024.67	1073.43	1147.62
	39.35	646.048	872.048	1701.95	1171.29	1096.05
	39.4	656.238	732.905	2069.14	1057.76	1142.62
	39.45	697	750.952	1687.05	1223.24	1147.71
	39.5	680.714	760.524	1703.62	1165.29	1162.95
	39.55	691.952	832.762	1631.48	1052.62	1045.71
	39.6	717.143	786.571	1181.9	1059.48	1179
	39.65	687.381	756.476	1063.29	1155.95	1157.81
	39.7	720.857	796.333	1092.57	1132.24	1100.19
	39.75	680.095	759.476	1161.05	1110.81	1177.95
	39.8	724.524	770	1053.33	1108.24	1098.81
	39.85	719.095	697.476	1030.29	971	1213.19
	39.9	735	769.143	1150.29	1116.38	1155.19
	39.95	689.143	790.81	1084.81	1102.19	1142.81
	40	654.667	874.429	1055.95	1111.86	1135.67
	40.05	648	830.857	1129.62	1140.29	1178.57
	40.1	696.238	792.667	1165.86	1088.14	1153.95
	40.15	684.381	813.048	1139.9	1464.95	1242.05
	40.2	696.095	762.762	1098.29	1118.81	1240.95
	40.25	694.714	837.81	1290.1	1021.76	1245.67
	40.3	680.143	777.857	1279.86	1018.57	1246.62
	40.35	738.524	811.095	1162	1111.29	1098.43
	40.4	757.524	867.333	1179.76	1003.38	1185.81
	40.45	726.476	767.19	1217.9	1101.38	1177.48
	40.5	738.381	837.095	1254.71	1097.1	1179.14
	40.55	625.762	754.667	1290.19	973.81	1166.86
	40.6	771.429	830.333	1172.62	1044.71	1186.57
	40.65	655.143	822.667	1398.57	1172.71	1165
	40.7	635.667	788.667	1229.33	1088.1	1273.24
	40.75	635.905	820.524	1906.19	1033.14	1091.14
	40.8	757.238	754.476	1707.67	1128.43	1120.33
	40.85	676.048	792.524	1730.81	1163.38	1123.29
	40.9	712.571	750.571	1966.29	966.952	1216.24
	40.95	662.952	754.762	1681.95	1142.14	1209.43
	41	680.952	775.81	2082.43	1156.52	1206.33
	41.05	725.286	766.429	1957.95	1130.1	1176.57
	41.1	703.571	784.714	1981.52	1149.29	1149.38
	41.15	709.81	724.714	1846.24	1032.95	1158.14
	41.2	690.095	793.619	1906.86	1163.14	1203.76
	41.25	692.19	795.905	1906.9	1124.71	1143.67
	41.3	763.619	809.333	1964.86	1073.38	1103.76
	41.35	721.81	779.095	1979.05	1181.19	1197.05
	41.4	708.095	762.714	1780.19	1075.33	1263.33
	41.45	703.333	782.048	1897.81	1173.38	1205.67
	41.5	688.476	800.476	1802.76	1160.33	1211.14
	41.55	736.476	767.667	1792.48	1054.52	1149.05
	41.6	703.429	827.238	1778.38	1146.48	1193.38
	41.65	956.286	795.095	2031.67	1115.76	1200.76
	41.7	1364.05	765.476	1934.52	1719.43	1194.1
	41.75	1359.57	771.667	1847.24	1784.95	1120.67
	41.8	1238	856.952	1888.9	1127.19	1190.95
	41.85	1364.43	804.571	2008.71	2129.67	1273.86
	41.9	1365.33	877.857	1839.24	1972.95	1182.62
	41.95	1432.81	850.714	1821.38	1064.86	1107.1
	42	1257	833.429	1762.19	1063.9	1222.14
	42.05	1311.14	843.571	1998.86	1068.57	1162.52
	42.1	1227.86	880.286	1923.05	1020.1	1226.24
	42.15	1478.76	772.905	1832.67	1079.05	1189.29
	42.2	1494.52	840.048	1773.57	1175.62	1221.14
	42.25	1519.33	805.857	1960.95	1065.76	1037.05
	42.3	1406.24	791.857	1822.52	1147.67	1201.67
	42.35	1565.1	840.714	2004	1086	1297.33
	42.4	1356.38	804.143	1775.38	1094.24	1219.19
	42.45	1352.67	897.762	1879.29	1137.95	1161.1
	42.5	1386.52	749.571	1879.43	1121.52	1239.9
	42.55	1229.76	843.714	1934	1177.1	1270.38
	42.6	1340.95	803.762	1882.52	1120	1215.76
	42.65	1351.05	728.333	1741	1133.33	1178.81
	42.7	1537.43	900.905	2021.95	1127.38	1288.29
	42.75	1245.33	781.857	1897.33	1092.19	1535.29
	42.8	1247.71	841.81	1864.38	1099.57	1228.62
	42.85	1358.48	763.667	1916.57	1029	1224.1
	42.9	1328.57	832.19	1811.24	1178.24	1286.19
	42.95	1392.52	794.238	1724.05	1036.43	1123.67
	43	1224.24	836.238	1756.52	1100.86	1096.57
	43.05	1392.19	780.524	1572.76	1085.9	1155.62
	43.1	1287.71	778.667	1751	1107.76	1575.38
	43.15	1371.57	756.476	1856.62	1180.24	1263.86
	43.2	1357.33	843.667	1656.67	1288.24	1417.9
	43.25	1413.33	752.714	2395.19	1065.71	1242
	43.3	1274.67	831.238	2201.14	1131.71	1117.14
	43.35	1395.76	778.143	1764.62	1078.1	1121
	43.4	1437.95	763.619	1610.1	1116.67	1384.86
	43.45	1522.33	756.381	1728.52	1256.29	1561.05
	43.5	1307.9	771.429	1711.57	1195.67	1543.33
	43.55	1061.05	753.381	1752.62	1170.43	1663.67
	43.6	705.286	850.571	1711.29	1223.48	1549.52
	43.65	686.143	770.857	1804.67	1044.76	1617.48
	43.7	649.476	813.333	1682	1131.29	1436.71
	43.75	723.048	741	1788.14	1127.19	1479.62
	43.8	701.048	773.429	1688.76	1038.9	1656.62
	43.85	750.381	865	1689.71	1068.57	1753.81
	43.9	673.143	762.905	1642.19	1133.62	1547.71
	43.95	654.619	891.381	1719.95	986.19	1610.62
	44	646.381	816.143	1737.81	1041.48	1591.05
	44.05	649.333	748.333	1711.48	1075.62	1618.52
	44.1	653.143	868.238	1726.67	1035.76	1610.9
	44.15	633.429	801.81	1732.67	1047.38	1600.24
	44.2	656.381	803.19	1113.33	1080.43	1586.1
	44.25	612.381	810.762	1080.33	1091.33	1599.38
	44.3	699.333	843.762	1080.14	1093.38	1707.43
	44.35	721.524	782.524	1058.86	1105.24	1517.19
	44.4	680.714	825.667	1087.81	1243.05	1567.62
	44.45	713.19	802.619	1069.76	1115.14	1561.9
	44.5	706.952	861.524	1118.43	1154.48	1617.76
	44.55	732.19	796.19	1056.43	1502.52	1683.62
	44.6	691.714	864	1099.19	1035.19	1823.76
	44.65	645.857	769.857	1138.62	1197.43	1586.19
	44.7	684.381	785.905	1101.71	1181.1	1633.14
	44.75	745.238	793.429	1165.05	1050.24	2032.62
	44.8	691.905	873.381	1112.81	1107.14	1764.1
	44.85	688.476	827.19	1203.57	1076.29	1524
	44.9	665.524	718.667	1099.29	1127.05	1599.52
	44.95	657	885.571	1030.38	1176.62	1664.48
	45	716.381	767.286	1024.81	1103.57	1194.38
	45.05	659.762	839.143	1096.57	1096.33	1232.95
	45.1	701.429	893.619	1054.95	1124.29	1154.76
	45.15	753.286	829.333	1215.14	990.762	1066.29
	45.2	709.905	838.238	924.714	1049	1163.33
	45.25	684.619	857.905	1042.67	1184.57	1109.05
	45.3	727.286	756.81	1062.38	1014.57	1161.05
	45.35	705.095	798.095	1100.81	1185.38	1105.86
	45.4	691.571	851.381	1120.9	1071.95	1183.24
	45.45	678.333	792.714	1009.67	1100.57	1199.14
	45.5	681.619	841.476	1333.95	1104.05	1214.43
	45.55	623.19	847.048	1008.81	1159.43	1148.62
	45.6	723.81	730.667	1015.86	1187.43	1332.76
	45.65	749.952	839.857	1067.38	1069.24	1287.43
	45.7	668	821.048	1046.19	1374.67	1194.43
	45.75	636.286	786.095	1155.14	1061.14	1207.29
	45.8	697	790.429	1045.29	1080.1	1138.33
	45.85	679.333	828	1121.57	1077.81	1384.86
	45.9	665.286	843.952	1145.62	1142.43	1215.62
	45.95	681.095	816.286	1167.81	1005	1262.14
	46	623.81	827.762	1062.1	1127.71	1107.67
	46.05	689.095	803.429	1011.19	1171.95	1186.14
	46.1	735.762	812.524	1096.48	1093.76	1099.86
	46.15	636	832.952	1049.1	1018.14	1140.67
	46.2	693	934.571	1100.14	1104.14	1160.38
	46.25	785.619	806.048	1112.9	1101.14	1133.76
	46.3	701.619	821.095	1129.05	987.19	1245.33
	46.35	661.429	820.571	1138.43	1176.33	1198.33
	46.4	706.952	904.667	1049.29	1098.62	1182.19
	46.45	744.476	816.905	1179	1068.57	1163.24
	46.5	655.667	818.238	1118.1	1099.38	1281.43
	46.55	691.381	801.19	1059.48	1082.33	1176.71
	46.6	723.19	874.286	1212.86	1081.05	1250.29
	46.65	729.095	822.857	1104.1	1120.76	1467.43
	46.7	737.286	823.19	1115	1000.33	1567.33
	46.75	637.19	796.714	1168.14	1111.43	1555.67
	46.8	688.476	802.762	1115	1057.57	1583
	46.85	724.952	848.095	1128.67	1085.81	1839.86
	46.9	645.667	781.286	1120.9	1093	1606.38
	46.95	716.143	808.143	1081	1030.81	1695.67
	47	693.952	912.19	1067.05	1030.14	1711.48
	47.05	679.762	789.619	1106.48	1032.33	1551.81
	47.1	662.571	740.333	1079.62	1121.33	1688.76
	47.15	681.952	798.667	1074.29	1200.1	1734.86
	47.2	702.286	803.381	1129.67	1143.24	1612.38
	47.25	675	769.524	1149.9	1066.33	1581.29
	47.3	678.095	821.095	932.952	1088.38	1480.43
	47.35	637.381	759.381	1141.57	1084.86	1702
	47.4	727.714	797	1043.52	1139.43	1610.29
	47.45	717.857	779.667	1107.1	1136.43	1608.52
	47.5	711.762	769.429	1062.48	1186.52	1579.95
	47.55	741.429	803.857	1077.38	1080.71	1600.1
	47.6	701.238	807.667	1129.38	1105.33	1602.81
	47.65	702.714	853.381	1090.81	1128.57	1613.86
	47.7	738.571	812.238	1053.19	1127.19	1666.19
	47.75	690.857	821.429	1098.95	1129.38	1537.48
	47.8	684.238	893.429	1046.33	1058.81	1636.1
	47.85	676	844.667	1171.57	1150.29	1518.71
	47.9	713.524	805.714	1133.19	1084.29	1526.24
	47.95	717.048	785.762	1010.29	1116.67	1649.57
	48	635.714	838.429	1016.57	1001.19	1565.9
	48.05	709.095	830.19	1070.67	1165.62	1559.14
	48.1	673.524	793.429	1127.19	1045.57	1712.95
	48.15	646.429	815.905	1044.14	1119.62	1606.14
	48.2	663.81	844.238	1071.57	1131.9	1538.33
	48.25	719.476	829.524	1088.48	1147.76	1476.43
	48.3	704.381	789.905	1093.19	1114.9	1600.24
	48.35	721.619	829.048	1075.24	1130.19	1593.86
	48.4	710	827.905	1156.43	1043.43	1634.71
	48.45	700.714	792.143	1067.86	1102.48	1594.33
	48.5	706.762	826.429	1161.19	1037.62	1622.62
	48.55	741.333	772.429	977.381	1174.52	1524.14
	48.6	802.524	779.952	1129.48	1073.52	1754.67
	48.65	690	780.095	1145.1	1113.57	1614.67
	48.7	789.524	798.524	1095.95	1060.1	1839.19
	48.75	668.095	769.19	1012.14	1056.43	1579.05
	48.8	679.19	781.905	1143.71	1126.19	1562.33
	48.85	691.333	816.429	1117.76	1174.43	1620.43
	48.9	687.286	764	1102.76	2000.14	1495.48
	48.95	664.952	829.667	1117.29	1010.29	1650.19
	49	709.333	789.286	1145.86	1153.57	1681.33
	49.05	675.286	809.095	1088.62	1206.14	1558.67
	49.1	677.238	838.619	1094.67	1132.05	1745.86
	49.15	721.81	801.905	1158.29	1097.29	1639.9
	49.2	731.238	775.476	1109.76	1136.76	1595.86
	49.25	664.952	754.952	1107.57	1063.67	1796.76
	49.3	695.381	837.476	1130.76	1106.33	1567.86
	49.35	662.905	827.429	1169.33	1131.38	1568
	49.4	752.81	794.476	1079.81	1062.48	1634.05
	49.45	654.952	818.524	1075.86	1013.24	1517.67
	49.5	696.571	765.238	1046.1	1039	1578.33
	49.55	679.762	822.524	1127	1158.33	1509.43
	49.6	720.095	877.524	1026.62	1037.57	1593.33
	49.65	652.857	804.857	1102.38	1146.76	1678.81
	49.7	694.19	834.381	1106.81	1134.29	1793.1
	49.75	658.476	770	1029.76	1787.9	1746.48
	49.8	701.429	802.571	925.476	1551.24	1633.48
	49.85	693.238	730.286	1015.48	1817.05	1523.71
	49.9	699.667	808.81	1071.43	1621.62	1590.14
	49.95	763.19	788.333	1121.33	1703.24	1530.62
	50	698.952	859.429	1080.24	2052.52	1595.71
	50.05	656.762	723.762	1131.29	2381.33	1598.1
	50.1	682.238	849.667	1051.67	2375.81	1606.05
	50.15	672.857	841.619	1087.62	2432.71	1667.33
	50.2	712.095	792.571	1085.67	2433.24	1506.71
	50.25	638.095	882.619	1018.67	2540.24	2045.43
	50.3	683.619	838.048	1072.33	3021.05	1761.14
	50.35	715.381	751.095	1118.43	3079.86	1538.43
	50.4	688.81	842.381	1096.19	2420.48	1621.14
	50.45	673.19	807.333	1164.43	2265.81	1683.76
	50.5	726.952	816.429	1103.9	2286.9	1556.67
	50.55	680.19	820.476	1027.1	2492.52	1445.62
	50.6	757.238	811.286	1081.67	2376.33	1478.14
	50.65	732.286	868.476	1125.67	1916.38	1607.05
	50.7	719.286	787.667	1062.81	2340.81	1617.62
	50.75	739.524	866.714	1073.14	1900.24	1299.81
	50.8	696.905	766.143	1035.14	1517.19	1557.19
	50.85	672.524	801.524	1125.9	1626.71	1553.24
	50.9	761.095	814.714	1113.52	1781.33	1532.76
	50.95	687.905	780.952	1107.14	1694.67	1605.81
	51	702.524	844.952	1085.05	1695	1662.43
	51.05	706.619	776.571	1183.33	1811.52	1594.43
	51.1	729.952	782.667	1157	1816	1578.14
	51.15	668.095	837.048	1169.67	1736.38	1700.19
	51.2	736.238	781.714	1147.86	1653.76	1526.24
	51.25	787.571	798.905	1051.33	1760.9	1675.76
	51.3	781.19	813.619	1067.81	1791.62	1566.1
	51.35	653.905	780.476	1097.43	1892.14	1566.9
	51.4	745.905	927.429	969.619	1838.38	1260.24
	51.45	678.619	778.667	1138.29	1687	1167.24
	51.5	690.238	749.381	1099.38	1842.24	1307.19
	51.55	686.857	819.429	1074.1	1812.19	1208.48
	51.6	695.714	827.286	1044.33	1651.81	1221.62
	51.65	685.476	782.619	1159.71	1840.76	1163.14
	51.7	679.381	796.667	1080.52	1867.33	1247.57
	51.75	721.333	845.476	1013.05	1881.62	1242.48
	51.8	674.905	819.667	967.381	1739.14	1123.9
	51.85	735.429	823.714	991.095	1787.9	1145.62
	51.9	759.952	787.667	1035.71	1828.05	1221.57
	51.95	727.762	812.905	1078.05	1840.33	1139.67
	52	632	829.333	1081.57	1810.95	1258.57
	52.05	690.857	810.81	1165.62	1905.14	1251.43
	52.1	685.333	873.048	1188.24	1677.38	1187.62
	52.15	659.667	782.381	1143.24	1765.48	1156.95
	52.2	698.048	804.381	1136.48	2032.95	1078.33
	52.25	670.667	776.095	1179.48	2020.86	1413.86
	52.3	739.571	813.714	1076.86	1796.19	1279.76
	52.35	692.667	770.571	1148.76	1740.29	1137.57
	52.4	658.429	805.143	1135.57	2049.14	1247.71
	52.45	648.476	849.286	1068.71	1761.57	1204.81
	52.5	648.333	854.429	1055.86	1923.14	1169.19
	52.55	699.571	845.619	1143.62	1821.29	1205.48
	52.6	716.143	835.333	1054.71	1694.1	1116.14
	52.65	655.714	758.381	1044.43	1711.95	1069.1
	52.7	695.238	807.667	1171.05	1591.81	1236.1
	52.75	766	954.095	1185.86	1572.33	1260.33
	52.8	719.333	787.762	1142.57	1738.76	1120.1
	52.85	691.905	852.429	1136	1963.43	1191.24
	52.9	718	913.857	1109.1	2142.62	1208.14
	52.95	709.048	769.381	1115.43	2106.57	1217.29
	53	654.81	699.095	1103.86	2361.86	1178.81
	53.05	681.333	790.143	1132.29	2383.52	1229.48
	53.1	630.762	821.81	1032.43	2304.57	1150.71
	53.15	681.429	780	1154.38	2281.14	1187.43
	53.2	715	860.381	1215.62	2497.29	1204.33
	53.25	626.19	763	1090.48	2188.14	1113.14
	53.3	690.333	722.333	1160	2375.52	1078.52
	53.35	693.381	776.143	1078.24	2516.52	1171.76
	53.4	728.429	792.476	1076.33	2272.67	1149.86
	53.45	712.857	814	1094.71	2321.19	1136.71
	53.5	697.048	835.857	1172.19	2260.62	1268.67
	53.55	732.524	817.476	995.667	2314.57	1262.14
	53.6	666.381	766.19	964.524	2079.1	1191.81
	53.65	658.238	789.048	1029.05	1986.67	1217.14
	53.7	721.952	801.762	1065.71	2173.86	1198.29
	53.75	685	760.286	1046.14	1859.43	1234.9
	53.8	667.524	762.143	1087	1963.29	1198.24
	53.85	677.81	878.476	1004.67	1823.81	1189.76
	53.9	686	765.286	1154.86	2114.57	1231.29
	53.95	637.667	761.238	1092.43	2146.95	1202.38
	54	686.238	864.524	976.667	2084.29	1162
	54.05	708.714	842.143	1194.57	2240.43	1258.14
	54.1	705.429	823.19	1171.67	2327.38	1282.48
	54.15	734.333	784.048	1052.38	2235.29	1128.19
	54.2	685.857	837.571	1109.52	2254.33	1171.24
	54.25	655.333	896.81	1080.1	2093.38	1261.48
	54.3	744.095	1358.14	1103.71	2049.57	1328.33
	54.35	670.333	1476	1015.19	2129.67	1311.38
	54.4	692.905	1289.33	1118.29	2075.67	1263.62
	54.45	669.81	813.381	1082.19	2115.33	1235.48
	54.5	636.905	851.619	1101.43	2201.67	1179.24
	54.55	710.667	797.81	1102.38	2041.1	1261
	54.6	690.81	788.429	1108.57	2159.57	1145.1
	54.65	725.048	872.286	1161.52	2221.48	1212
	54.7	697.667	780.667	1069.95	1893.62	1167.05
	54.75	717.381	784.762	1103.76	1703.86	1526.62
	54.8	685.238	849.286	1153.48	1552.67	1351.29
	54.85	677.286	813.048	1071.05	1579.05	1120.62
	54.9	713.857	772.286	1316.52	1820.1	1135.38
	54.95	633.952	773.714	1840.57	1700.29	1096.76
	55	660.571	864.286	1807.1	1769.86	1108.14
	55.05	727.619	832.429	1839.48	1599.24	1246.24
	55.1	726	808.952	1807.9	1679.62	1204
	55.15	692.048	866.286	1882.9	1765.95	1153.71
	55.2	658.952	816.095	1781.24	1677.33	1123.67
	55.25	688.667	805.667	1761.95	1608.86	1195.81
	55.3	677.429	826.857	1783.14	1501.05	1056.05
	55.35	706.762	812.476	1711.62	1553.1	1213
	55.4	697.143	848.143	1299.52	1562.24	1205.52
	55.45	685.048	819	1039.38	1822.19	1204.14
	55.5	641.762	760	1104.52	1868.57	1214.48
	55.55	685.476	834.238	1136.19	1803.29	1149.43
	55.6	703.667	755.714	1041.62	1648.14	1241.24
	55.65	666.333	801.476	1104.05	1872.05	1230.33
	55.7	655.952	792.095	1140.43	1782.43	1091.43
	55.75	677	773.762	1099.43	1851.19	1181.57
	55.8	722.429	714.571	1105.52	1819	1165.48
	55.85	645.81	783.143	1063.57	1833.48	1178.1
	55.9	655.857	844.571	1073.05	1687.57	1175.9
	55.95	659.619	740.381	1111.33	1838.9	1106.19
	56	676.524	805.286	1154.43	1702.67	1289.57
	56.05	793.571	787.667	1145.19	1716.05	1234.67
	56.1	723.143	814.714	1067.29	1819.76	1015.38
	56.15	693.476	839.048	1157.14	1810.95	1208.67
	56.2	760.429	792.381	1048.52	1880	1224.9
	56.25	691.667	780.667	1044.1	1845.19	1231.95
	56.3	694.476	839	1019.38	1674.24	1242.71
	56.35	630	821.238	1100.33	2382	1306.29
	56.4	718.286	778.571	1146.38	1860.38	1177.57
	56.45	716.476	816.667	1095.62	1748.9	1714.38
	56.5	721.143	792	1127.14	1791.52	1633.67
	56.55	746.143	824.143	1060.24	1708.62	1597.57
	56.6	756.857	824.571	1127.62	1667.33	1676.1
	56.65	724.476	866.524	1097.29	1838.05	1475.05
	56.7	734.19	775.619	1101.9	1720.67	1594.1
	56.75	756.571	809.429	1086.86	1602.29	1653.62
	56.8	686.714	769.286	1141.95	1911.62	1774.76
	56.85	752.095	774.524	1175.81	1931.86	1677
	56.9	692.286	802.333	1059.29	2077.9	1750.14
	56.95	659.19	889.667	1064.24	1774.52	1552.14
	57	751.333	778.905	1130.43	1668.52	1656.33
	57.05	709.238	751.714	1093.76	1747	1736.52
	57.1	766.381	812.095	1032.33	1606.95	1568
	57.15	700.048	814.667	1068.29	1645.1	1663
	57.2	670.238	789.286	1060.52	1766.81	1454.24
	57.25	659.238	795.476	1112.67	1741.14	1394.62
	57.3	806.095	781.238	1130	1620.29	1192.38
	57.35	676.667	880.905	1078.76	1656.38	1139.86
	57.4	718.095	763.905	1176.76	1841	1208.33
	57.45	690.238	730	1098.29	1206.71	1254.43
	57.5	677.81	737.238	1106.52	1425.38	1205.19
	57.55	703.286	766.905	1047.81	1040.24	1119.52
	57.6	759.619	760.095	1098.05	1075.1	1323.05
	57.65	704.952	832.048	1013.95	1126	1146.29
	57.7	685.19	853.524	1219.24	1145.24	1243.86
	57.75	733.476	734.048	1094.71	1072.38	1096.67
	57.8	693.571	772.333	1099.05	1145.29	1220.71
	57.85	802.476	784.81	1090.9	1090.95	1095.71
	57.9	757.238	751.333	1128	1023.71	1175.19
	57.95	661.524	852.095	1227.14	1120	1233.67
	58	666.19	1208.76	1112.95	1105.9	1362
	58.05	703.476	946.238	1068.14	1181.95	1246.9
	58.1	723.429	839.762	1094.29	1130.9	1224.24
	58.15	689.857	837.667	1086.86	1114.38	1080.81
	58.2	744.333	740.429	1125.57	1103.86	1112.38
	58.25	806.905	798.81	1097.29	1151.71	1113.95
	58.3	647.524	802.857	982.095	1127.81	1141.86
	58.35	668.19	770.857	1045.33	1064.29	1062.48
	58.4	712.762	757.571	1062.43	1144.14	1204.05
	58.45	676.667	818.667	999.381	1331.38	1182.9
	58.5	690.476	737.857	1187.57	1193.1	1188.62
	58.55	772.333	803.714	1144.29	1056.52	1202.57
	58.6	751.429	855.286	1002.67	1095.52	1169.19
	58.65	759.143	824.571	1107.86	1210.52	1199.29
	58.7	652.381	1111.14	1102.38	1084.57	1167.62
	58.75	675.667	1182.62	1126.05	1095.52	1199.57
	58.8	702.952	1248.33	1060.19	1133	1245.24
	58.85	776.238	1164.9	1057.19	1090.24	1134.52
	58.9	679.286	1232.29	1029.05	1074.1	1324.48
	58.95	784.571	1237.86	1062.67	1054.81	1630.67
	59	793.81	1339.86	1079.29	1085.71	1556.43
	59.05	699.762	1171.86	1107.29	1117.19	1533.71
	59.1	742.714	995.619	1101.81	1159.86	1412.43
	59.15	673.238	811.333	1122.33	1119.05	1467.62
	59.2	679.762	815.381	1104.52	1147.19	1571.43
	59.25	716.571	848.524	1020.05	1081.57	1583.19
	59.3	711.619	826.19	991.476	1221.67	1566.14
	59.35	704.238	773.857	1089.95	1232.24	1555.95
	59.4	733.952	827.81	1021.38	1508.38	1614.43
	59.45	734.905	784	1146.71	2001.38	1532.67
	59.5	701.952	759.571	1071.19	1832.24	1534.67
	59.55	801.19	811.381	1121.43	1967.43	1555.52
	59.6	709.048	917.238	1081.33	2028.57	1503.05
	59.65	678.048	1248	984.571	1886.52	1777.19
	59.7	670.905	1214.14	1154.1	2019	1631.71
	59.75	692.524	1281.62	1077.43	1962.86	1635.38
	59.8	768.571	1202.19	1082.48	1999.38	1503.62
	59.85	695.714	1399.76	1106.62	2278.62	1632.95
	59.9	689.524	1341.76	1013.86	2019.38	1609.48
	59.95	664.333	1293.86	1083.24	1956.05	1502.81
	60	702.619	1441.48	1100.9	1959.1	1636.67
	60.05	642.333	1447.19	1092.29	2108.48	1545.19
	60.1	744.667	1278.19	1075.57	1991.29	1643.24
	60.15	756.524	1299.95	1046.43	1777.1	1689.86
	60.2	671.952	1179.29	1198.9	1854.14	1475.86
	60.25	662.667	1222.29	1052.86	1984.1	1591.9
	60.3	700.571	1235.24	1179.14	2003.86	1638.1
	60.35	642.571	1406.33	1046.81	1909.86	1535.9
	60.4	699.381	1328.86	1086.43	1934.33	1418.05
	60.45	681.429	1231.33	1124.52	2012.05	1767.57
	60.5	715.476	1283.52	1087.76	2004.9	1557.52
	60.55	662.238	1329.48	1072.57	1946.57	1529.24
	60.6	715.524	1200.43	1137.14	2156.86	1657
	60.65	682.19	1270.71	1137.95	1908.62	1472.67
	60.7	726.619	1289.81	1118.05	1928.38	1690.19
	60.75	721.524	1294.14	1001.81	1915.43	1584.29
	60.8	675.952	1259.95	1017.86	1737.76	1606.95
	60.85	724.19	1320.24	1115.38	1987.76	1535.05
	60.9	768.667	1264.62	1102.24	1871.67	1655.9
	60.95	686.571	1266.95	1063.86	1840.14	1562.43
	61	687.238	1254	1085.57	1950.81	1684.1
	61.05	647.857	1312.62	1155.19	2033.95	1683
	61.1	689.429	1312.43	1105.76	2042.24	1611.48
	61.15	650.619	1326.52	1086.33	1898.33	1624.38
	61.2	643.571	1313.33	1207.24	2038.9	1621.33
	61.25	728.524	1268.19	1147.62	1929.38	1603.38
	61.3	764.524	1304	1112.95	1942.52	1733.29
	61.35	708.619	1255.57	1128.43	1993.71	1646.67
	61.4	702.905	1220.19	1076.38	1925.38	1447.52
	61.45	657.857	1279.76	1107.81	1969	1626.24
	61.5	738.19	1273.43	1128.1	1914.95	1513.33
	61.55	696.238	1355.57	1020.86	1823.48	1458.19
	61.6	696.857	1220.62	1160.48	2016.29	1547
	61.65	673.524	1320.33	1097.48	1891.81	1627.95
	61.7	671.429	1383.33	1134.05	2027.43	1460.14
	61.75	698.429	1022.9	1048.19	2143.43	1542.48
	61.8	766.333	810.143	1120.38	2003.71	1506.81
	61.85	776.81	789.476	1056.29	1750.67	1648.62
	61.9	662.619	798.429	1078.48	2007.43	1474
	61.95	708.048	772.048	1174.86	1839.38	1559.81
	62	750.714	795.857	1120.14	2116.9	1612.52
	62.05	734.143	796.857	1074.43	1958.76	1671.43
	62.1	682.619	760.619	958.333	2097.71	1574.57
	62.15	694.619	776.238	1049.14	1859.76	1415.38
	62.2	677.714	773.476	1014.62	1936.67	1593.76
	62.25	731.429	827.333	1134.62	1828.14	1566.71
	62.3	670.095	893.619	1069.86	2065.76	1543.1
	62.35	657	827.19	1165.29	1963.38	1521.14
	62.4	667.238	826.19	1142.05	1954.71	1536.67
	62.45	705.286	853.19	1162.38	1875.29	1559.48
	62.5	777.19	775	1092.14	2001.1	1567.29
	62.55	725.286	762.524	1147.43	1196.62	1694.9
	62.6	705.952	795.952	1191.95	1071.81	1429.43
	62.65	694.476	810.476	1054.52	1157.62	1150.1
	62.7	710.81	822.762	1057.57	995.19	1234.43
	62.75	701.476	856.905	1037.52	1117.24	1243.05
	62.8	678.81	763.238	1120.57	1186.48	1173.62
	62.85	693.714	837.286	1181.1	1144.86	1194.76
	62.9	772.19	781.095	1117.14	1111.86	1199.62
	62.95	720.381	764.667	1249.24	1010.29	1198.1
	63	668.143	822.429	1069.33	1199.05	1245.76
	63.05	637.524	837.762	982.571	1278.95	1211.71
	63.1	624.714	817.143	1106.57	1025.33	1166.62
	63.15	636.238	820.333	1060.29	1022.57	1222.48
	63.2	658.333	804.81	1051.19	1020.52	1197.29
	63.25	680.095	839.429	1181.38	1087.48	1257.19
	63.3	744.571	817.143	1020.24	1044	1104.67
	63.35	662.857	872.524	1204.24	1203.19	1230.43
	63.4	643.524	796.095	1058.48	1167.52	1331.19
	63.45	658.19	857	1120.95	1107.05	1277.9
	63.5	636.476	838	1124.33	1134.62	1157.14
	63.55	691	777.571	1049.95	1056.9	1186.67
	63.6	685.095	758.381	1051.14	1105.38	1206.62
	63.65	725.857	797.667	1071.86	1991.24	1162.67
	63.7	674.524	849.095	1193.19	1794.76	1276.67
	63.75	702.905	789.667	1088.9	1077	1093.52
	63.8	660.714	816.476	993.81	1216.57	1168.48
	63.85	665.952	806.81	1148	1050.19	1172.29
	63.9	736.667	813.857	1179.52	1024.57	1138
	63.95	687.143	803.381	1141.43	1132.62	1200.43
	64	701	791.857	1135.1	1146.43	1119.71
	64.05	763.048	807.476	1105.81	1002.67	1235.33
	64.1	654.81	867.619	1193.19	1102.1	1246.29
	64.15	676.619	847.143	1203.95	998.524	1206.62
	64.2	737.095	760.476	1102.43	1174.29	1153.33
	64.25	639.667	743.667	1047.33	1167.1	1116
	64.3	742.048	804.19	1150.71	970.429	1195.52
	64.35	672.429	792	1129.1	1056.71	1262.33
	64.4	668.048	695.048	1081.43	1127.81	1166.86
	64.45	739	856.667	1016.62	1095.24	1181.43
	64.5	691.762	852.857	1055	1159.71	1149.14
	64.55	759	782.571	1134.76	1157.62	1113.62
	64.6	631.19	741.524	1149.67	1171.52	1246
	64.65	694.524	787.714	1040.71	1089.86	1135.48
	64.7	692.048	796.667	1158.71	1228.62	1234.9
	64.75	627.619	818.667	1184.52	1112.43	1485.29
	64.8	704.381	760.952	1042.62	1144.71	1361.9
	64.85	720.143	790.524	1146.57	1128.29	1269.19
	64.9	753.905	813.619	1103.05	1013.76	1384.9
	64.95	764.19	797.857	1141.48	1059.86	1199.62
	65	710.857	854.762	1053.52	1176.43	1228.48
	65.05	726.19	831.381	1154.05	1101.19	1229.43
	65.1	677.238	800.762	1050.52	1098.48	1158.14
	65.15	730.095	835.667	1001.24	1063.43	1176.29
	65.2	714.143	757.286	1238.38	1106.14	1210.52
	65.25	696.333	808.524	1159.86	1118.9	1245.57
	65.3	732	866.857	1030.1	1190.19	1161.52
	65.35	667.238	838.048	1158.29	1189.67	1283.86
	65.4	689.333	798.286	1264.76	1155	1250.29
	65.45	707.667	785.286	1293.33	1178.24	1172.9
	65.5	823.571	797.571	2031.52	1137.71	1117.86
	65.55	705.19	806.238	1962.24	2145.1	1139.05
	65.6	666.286	848.095	1565.95	1921.86	1224.76
	65.65	747.667	790.714	1494.05	1995.76	1193.24
	65.7	719.333	854.905	1543.81	1784.76	1233.43
	65.75	672.333	762.81	1527.24	2046.1	1147.81
	65.8	777	813.857	1576	2005.43	1265.71
	65.85	707.095	922.571	1526.95	2043.81	1162.67
	65.9	684.81	743.095	1478.24	1857.38	1305
	65.95	737.905	900.048	1480.71	1999.9	1192.33
	66	745.286	788.857	1568.14	1973.1	1171.24
	66.05	637.667	862.952	1543.33	2067.29	1196.95
	66.1	702.952	823.286	1542	1873.67	1255.1
	66.15	675	761.524	1531.67	1808.86	1224.52
	66.2	733.905	819	1580.62	2012.57	1209.62
	66.25	760.524	787.476	1634.71	2121.76	1178.05
	66.3	700.333	855.571	1786.43	1762.19	1105.33
	66.35	722.857	771.429	1736.05	2009.05	1190.81
	66.4	750.714	836.667	1684.19	1917.19	1195.86
	66.45	718.381	821.857	1503.81	1852.14	1295.95
	66.5	699.952	801.143	1529.33	1980.48	1143.43
	66.55	774.19	852	1596	1822.71	1326.38
	66.6	717.238	823.286	1565.52	1203.62	1192.57
	66.65	731.524	799.667	1466.86	1068.29	1167.19
	66.7	720.429	726.619	1350.48	1139.29	1199.19
	66.75	692.619	748.381	1076.19	1012.71	1162
	66.8	673.571	789.667	1180.1	1013.86	1311.67
	66.85	716.429	823.429	1146.67	1160.57	1063.1
	66.9	786.524	740.429	1336	1046.1	1238.29
	66.95	749.286	756.571	1146	1171.81	1285.1
	67	725.905	794.714	1194.19	1207.05	1199
	67.05	735.571	784.667	1072.1	1069.71	1064.71
	67.1	706	771.619	1180.48	1106.9	1132.86
	67.15	687.81	868.095	1049.95	1225.67	1146.81
	67.2	714.333	855.381	1052.62	1108.14	1265.24
	67.25	770.19	851.762	1141.95	1132.86	1158.05
	67.3	745.381	758.667	1185.19	1137.48	1136.19
	67.35	762.619	832.857	1140.86	1950.38	1246.1
	67.4	778.333	712.905	1096.05	1878.43	1143.19
	67.45	696.524	816.286	1136.38	1996.9	1238.38
	67.5	729.524	811.619	1086.9	1868.48	1184.52
	67.55	767.81	804.476	1145.33	1903.19	1139.9
	67.6	687.905	803.19	1073.67	1879.29	1123.19
	67.65	703.095	765.238	1110.33	1942.71	1071.67
	67.7	715	750.238	1026.43	1900.19	1236.52
	67.75	747.81	855.952	1138.19	1998.76	1181
	67.8	704.619	857.333	1023.81	1999	1183.14
	67.85	781.476	863.381	1115.86	1882.67	1219.62
	67.9	699.81	815.667	1146.86	1928.52	1141.86
	67.95	692.857	796.143	1140.95	1762.95	1177.1
	68	714.333	772.905	1027.33	2125.29	1189
	68.05	715.857	856.714	1140.33	1875.95	1203.62
	68.1	684.19	786.571	1153.9	1861.9	1162.05
	68.15	700.476	811.143	1150.67	1823.95	1074.81
	68.2	678.571	709.619	1102.57	1779	1180.29
	68.25	731.476	752.429	1091.81	2012.76	1226.95
	68.3	838.048	795.857	1040.43	1901.57	1139.43
	68.35	745.381	931.048	1047.67	1887.29	1088
	68.4	781.333	803.333	999.095	1958.57	1227.86
	68.45	787.619	821.619	1065.81	1859.48	1233.1
	68.5	740.238	806.429	1168.52	2159.57	1312.52
	68.55	694.81	842.238	1487.81	2327.38	1204.86
	68.6	657.238	760.571	1742.19	2336.67	1260.81
	68.65	663.095	865.286	1767.33	2421.67	1209.43
	68.7	691.619	836.429	1774.95	2560.62	1277.95
	68.75	712.381	804.571	1725.43	2483	1281.71
	68.8	661.714	726.571	1662.29	2502.33	1369.05
	68.85	691.286	792.667	1598.48	2539.24	1172.14
	68.9	768.143	851.286	1118.05	2072.05	1198.43
	68.95	707.762	871.286	1104.81	1547.62	1320.43
	69	799.524	834.714	1042.05	1824.57	1059.48
	69.05	675.095	815.524	997.429	2049.19	1255.48
	69.1	695.286	746	1087.62	2010.19	1175.19
	69.15	703.524	857.095	1154.71	1815.76	1349.19
	69.2	695.095	786.571	1131.29	2196	1241.24
	69.25	629.333	792.095	1118.95	1505.05	1203.24
	69.3	737.238	820.048	1049.86	1349.57	1162.38
	69.35	696.476	799.429	1161.48	1156.05	1332.05
	69.4	660.905	773.238	1138.05	1409.52	1197.95
	69.45	709.333	839	1109.29	1145.29	1117.24
	69.5	737.524	799.952	1163.48	1173.14	1123.76
	69.55	820.571	795.048	1023.05	1552.95	1175.81
	69.6	728.143	825.333	1154.62	1467.19	1166.38
	69.65	737.286	846.714	1044.62	2057.05	1238.24
	69.7	732.333	792.714	1068.71	2219.14	1176.33
	69.75	731.048	823.857	1057.81	2193.95	1281.48
	69.8	699.19	770.048	1133.52	1820.81	1523
	69.85	681.571	828.762	1039.86	1975.9	1605.33
	69.9	691.429	782.619	1034.86	2093.81	1533.9
	69.95	721.81	797.048	1148	1980.33	1550.76
	70	676.571	795.952	1586	1975.52	1640.19
	70.05	712.095	802.286	1976.71	1789	1601.38
	70.1	688.286	883.476	1806.43	1737.48	1654.48
	70.15	759.286	780.286	1911.71	1787.62	1598.29
	70.2	703.429	888.381	1871.95	2080.81	1720.62
	70.25	758.905	754.238	1951.81	1981.76	1644.71
	70.3	720.19	757	1725.86	2205.62	1621.81
	70.35	707.476	780.381	1753.71	1855.48	1762.05
	70.4	692.19	834.81	1091.19	1772.86	1454.19
	70.45	752.81	792.381	1128.81	2031.57	1254.1
	70.5	652.048	797.143	1045.9	1729.19	1279.05
	70.55	746.143	717.095	1208.76	2166.19	1141.29
	70.6	685.952	779	1002.86	1936.81	1190
	70.65	714.143	819.095	1145.52	2085.9	1290.81
	70.7	668	836.524	1049.33	2420.57	1177
	70.75	701.238	765.333	998.714	2396.1	1193.33
	70.8	726.381	818	1000.29	2495.1	1151.9
	70.85	768.667	880.857	1059.24	2703.1	1278.71
	70.9	657.476	883.667	1051.71	2845.71	1287.43
	70.95	637.905	766.19	1041.1	1984.95	1316.95
	71	753.952	783.571	1174.29	2456.43	1194.43
	71.05	692.143	827.905	1156.62	2335.67	1239.95
	71.1	755.238	751.571	1015.67	1890.1	1088
	71.15	702.048	835.238	1155.81	2598.76	1062.95
	71.2	748.333	892.952	1054.86	2811.71	1123.67
	71.25	667.619	817.905	1083.57	2693.86	1217.62
	71.3	691.952	822.381	1004.19	2696.86	1250.38
	71.35	711.952	798.286	1185.76	2609.9	1273.24
	71.4	735	832.333	1045.1	2638.38	1255.29
	71.45	688.381	780.619	1163.62	2496.19	1123.14
	71.5	647.381	810.667	1148.9	1962.33	1194.81
	71.55	705.905	824.333	1044.05	2045.05	1255.9
	71.6	690.048	744.952	1044.57	2409.67	1256.43
	71.65	747.571	796.095	1142.43	2692.67	1280.52
	71.7	654.81	754.571	1163.29	2321.57	1191.81
	71.75	727.19	816.857	1071.38	2771.76	1262
	71.8	665.857	853.81	1038.19	2752.67	1244.24
	71.85	721.381	790.81	1141.29	2256.29	1255.86
	71.9	720.286	838.571	1045.14	1949.62	1289.33
	71.95	736.524	832.524	1104	1754	1143.57
	72	716.429	821.714	1087.62	1608.05	1132.71
	72.05	770.952	853.238	1051	2106.33	1285.33
	72.1	698.667	812.81	1145.1	2105.9	1338.19
	72.15	709.333	859.143	1139.95	1740.71	1164.52
	72.2	765.524	798.19	1162.43	1752.29	1220.05
	72.25	640.952	791.19	1117.43	2216.62	1110.9
	72.3	674.381	838.143	966.905	1759.33	1250.9
	72.35	732.952	817.81	1084.38	1798.86	1139.9
	72.4	697.381	817.762	1124.76	1847	1193.57
	72.45	764.714	858.048	1092.05	2038.52	1585.76
	72.5	710	836.762	1126.05	1824.14	1595.43
	72.55	734.286	730.095	1108.33	2119.48	1561.57
	72.6	715.429	798.286	1026.19	2323.81	1489.9
	72.65	737.762	907.571	1106.1	1731.29	1639.9
	72.7	698.714	871.381	1108	2170.57	1662.48
	72.75	703	905.571	1187.67	2303.81	1604.1
	72.8	697.714	794.524	1105.81	2306.52	1677.9
	72.85	700.952	785.476	1034.1	2004.81	1616.29
	72.9	706.429	816.19	1041.76	2358.33	1562.14
	72.95	710	816.238	1100.14	2523.48	1670.62
	73	756.143	821.048	1148.67	2349.1	1425.76
	73.05	661.762	727.905	1069.95	2239.24	1490.38
	73.1	750.476	737.714	1153.19	1937.33	1626.76
	73.15	757.095	765.095	1053.05	2145.14	1663.1
	73.2	707.476	818.333	1114.67	1829.43	1603.76
	73.25	720.762	833.762	1142.19	1926.71	1571
	73.3	670.143	867.381	1037.33	1648.43	1563.86
	73.35	700.476	767.19	1115.71	1542.19	1713
	73.4	697.762	771	1096.9	2191.9	1721.81
	73.45	654.905	832.81	948.143	2086.24	1642.76
	73.5	680.667	778.095	1050.81	2119.86	1463.71
	73.55	679.81	788.762	1101.95	2071.67	1479.57
	73.6	693.333	831.095	1047.33	2290.9	1558.14
	73.65	767.19	789.286	1119.62	2373.81	1544.19
	73.7	725.571	809.619	1146.1	1908.38	1568.86
	73.75	765.667	764.476	1129.76	1791.71	1673.33
	73.8	678.714	874.762	1216.24	2095.14	1382.57
	73.85	800.286	825.619	1136.43	1586.62	1458.33
	73.9	739.714	744.429	1025.52	1646.57	1444.95
	73.95	704.714	863.952	1054.33	2036.86	1360.57
	74	684.381	849.905	1088.1	2111.38	1426.62
	74.05	752.095	798.81	1128.33	2679.9	1500
	74.1	693.81	777.952	1016.81	2179.38	1400.1
	74.15	733.667	822.857	992.667	2472.95	1511.38
	74.2	712.714	820.333	1098.19	2174.76	1668.86
	74.25	672.238	796.095	1181.57	2219.24	1511.24
	74.3	727.429	832.571	1239.52	2997.76	1437.19
	74.35	736	761.571	1098.57	2749.52	1550.38
	74.4	760.714	805.762	1078	3082.62	1486.1
	74.45	692.571	806.571	1133.24	2796.1	1596.81
	74.5	689.048	773.429	1061.57	2282	1576.38
	74.55	812.238	806.619	1120.24	2911.71	1591.48
	74.6	778	756	1166.05	2686.52	1668.81
	74.65	691.81	773.476	1019.38	2092.67	1506.05
	74.7	646.81	810.238	1175.48	1574.52	1675.29
	74.75	752.619	837.714	1741.48	1728.67	1375.1
	74.8	717.619	792.619	1762.57	2180.19	1618.19
	74.85	720.667	906.905	1806.57	1517.81	1595.52
	74.9	720.476	806.524	1820.05	1426.81	1575.05
	74.95	666.667	747.19	1822.95	1409.1	1765.33
	75	732.429	820.381	1730.38	1380.67	1579.76
	75.05	704.286	856.476	1908.67	1717.1	1603.14
	75.1	680	1168.62	2031.62	1606.43	1550.43
	75.15	710.619	932.333	2013.86	1280.33	1673.86
	75.2	739.714	798.286	2037.48	1391.9	1597.24
	75.25	697.048	895.619	1908.05	1394.1	1117.9
	75.3	653.81	854.143	2105.1	1552.1	1164.71
	75.35	735.048	785.238	1984.9	1548.05	1191.43
	75.4	660.571	779.19	2104.05	1283.33	1263.67
	75.45	703.095	835	2180.81	1284.38	1179.81
	75.5	792.905	786.857	1744.05	1168.48	1152.1
	75.55	742.524	798.952	1799.48	1413	1192.57
	75.6	739.476	801.81	1396.52	1519.62	1368.95
	75.65	676.143	799.095	1126.48	1375.81	1145
	75.7	694.286	884.905	1095.52	1416.33	1212.52
	75.75	718.333	808.667	1115.71	1429.38	1279.43
	75.8	695.333	777.095	1107.71	1333.52	1208.81
	75.85	714.476	882.19	1106.1	1447.57	1253.71
	75.9	715.571	878.19	1044.76	1327.76	1276
	75.95	675.857	827.143	1151.67	1291.9	1292.95
	76	787.476	765.19	1078.67	1316.95	1198.57
	76.05	741.381	801.714	1037.1	1300.9	1087.86
	76.1	737.81	844.095	1122	1263.86	1168.95
	76.15	688.286	823.952	1108.33	1375.14	1195.24
	76.2	749.714	739.905	1080.19	1247.9	1122.1
	76.25	697.429	871.524	1079.71	1285.67	1211.43
	76.3	764	855.048	1024.05	1212.67	1212.76
	76.35	727.905	764.762	1095.14	1235.57	1180.38
	76.4	668.571	800.81	1086.19	1262.62	1070.38
	76.45	703.857	812.238	1114.86	1331.62	1266.43
	76.5	680	814.524	1084.48	1232.52	1180.71
	76.55	705.286	754.429	1131.81	1396	1129.95
	76.6	757.286	769.381	1118.05	1382.86	1117.52
	76.65	691.571	894.095	1172.67	1275.86	1249.1
	76.7	742.429	836.19	1081.9	1250.33	1250.43
	76.75	691.619	814.143	1429	1390.95	1250.38
	76.8	736.524	837.333	1040.81	1027.57	1329.67
	76.85	695.429	786.762	1137.1	1135.71	1243.57
	76.9	704.524	790.667	1118	1574.95	1315.52
	76.95	742	925.381	1084.71	1531.24	1115.57
	77	702.095	1029.05	1159.14	1602.43	1194.76
	77.05	701.19	1048.57	1055.67	1439.05	1129.57
	77.1	742.81	1067.05	1113.81	1579.86	1161.33
	77.15	667.19	1088.71	1070.05	1796.24	1272.95
	77.2	761.048	1067	1027.67	1461.19	1097.9
	77.25	655.143	1129.14	1148.81	1528.81	1142.43
	77.3	738.667	979.714	1101.38	1402.62	1207.19
	77.35	696.143	794.667	1140.24	1375.76	1268.67
	77.4	726.762	750.714	1066.48	1431.1	1238.19
	77.45	729.19	839.619	1146.38	1298.81	1190.81
	77.5	737	808.19	1032.52	1349.38	1178.24
	77.55	686.19	840.476	1102.43	1347.19	1288.57
	77.6	720.619	807.048	1096.48	1929.71	1210.19
	77.65	682.238	738.476	1030.33	2179.1	1260.9
	77.7	724.238	785.19	1131.9	2471.62	1217.95
	77.75	682.476	802.571	1067.9	2248.95	1178.19
	77.8	736.619	765.238	1161.24	2070.52	1157.67
	77.85	749.048	861.19	1136.33	2156.43	1233.62
	77.9	751.524	787.333	1115.9	2047.05	1290.9
	77.95	737.667	786.524	1138.19	2410.76	1197.05
	78	763.667	863	1067.71	2116.19	1245.52
	78.05	747.048	829.905	1160.52	2218.05	1204.62
	78.1	684.143	830.667	1085.86	2440.19	1189.14
	78.15	700.476	767.571	1192.38	2372.95	1148
	78.2	714.714	752.238	1075.71	2266.48	1300.19
	78.25	657.095	815.81	1072.14	2464.19	1116.95
	78.3	690.714	806.905	1081.38	2789.14	1229.43
	78.35	692.714	813.667	1126.52	2781.48	1149.9
	78.4	802.905	862.81	1071.43	2083.76	1106.57
	78.45	679.381	784.333	1080.14	2037.29	1130.76
	78.5	713.095	753.81	1039.57	2103.24	1594.9
	78.55	712.762	819.619	1250.95	2266.33	1277.76
	78.6	692.81	1284.43	999.19	2319.67	1108
	78.65	691.905	832.81	1099.52	2173.76	1266.1
	78.7	711.619	745.381	1158.95	2079.62	1211.67
	78.75	734.095	712.048	1020	2410.1	1111.81
	78.8	708.048	824.19	1124.48	2338.52	1268.29
	78.85	729.619	896.952	1114.9	2177.38	1224.71
	78.9	673.143	822.905	1090.86	2348.14	1434.05
	78.95	709.81	803.381	1062	2479.24	1136.71
	79	751.143	844.857	1212.76	2168.1	1178.43
	79.05	746.333	789.857	1148.38	2107	1255.95
	79.1	713.524	860.238	1135.14	2380.19	1338.1
	79.15	754.857	801.667	970.524	2091.43	1224.24
	79.2	689.095	794.19	1120.24	2212.05	1294.86
	79.25	647.667	850.667	1174.38	2578.48	1121
	79.3	704.238	808	1016.9	2303.33	1186.76
	79.35	688.81	704.143	1077.14	2267.86	1090.57
	79.4	740.714	850	1095.33	2706.95	1441.81
	79.45	729.714	746.571	1031.19	2086.48	1859.71
	79.5	741.81	781.19	1060.62	2067.76	1602.76
	79.55	726.095	850.333	1154.33	2001.1	1705.86
	79.6	721.476	763.095	1006.67	2048.62	1591.24
	79.65	723.571	835.762	1048.05	1807.14	1569.14
	79.7	647.048	822.81	1025.05	1927.76	1521.29
	79.75	711.19	783.048	1022.19	1946.52	1632.62
	79.8	686.857	806.143	1077.05	2061.19	1685.33
	79.85	756.286	876.286	1190.81	1909.24	1620.43
	79.9	738.619	805.81	1030.76	1791.43	1180.48
	79.95	674.81	859.19	986.286	1880.48	1131.19
	80	746.667	718.571	1004.71	1827.9	1199.81
	80.05	707.143	867.095	1095.1	1783.86	1715.38
	80.1	710.619	809.143	1077.14	1839.57	1525.62
	80.15	737.476	738.571	1093.48	1874	1595.24
	80.2	721.619	762.238	1113.1	1852.14	1678
	80.25	738.095	818.429	1092.29	1997.9	1602.1
	80.3	722.81	804.619	1183.43	1914.81	1552.43
	80.35	656.286	799.333	1175.33	1887.24	1575.52
	80.4	747.333	816.952	1047.19	2024.43	1765.1
	80.45	783.857	805.333	1103.43	2057.05	1733.57
	80.5	685.476	774.81	1154.1	2126.9	1739.67
	80.55	688.333	792.143	1181.33	1907.52	1554.62
	80.6	690.524	840.381	1094.76	2077.05	1531.76
	80.65	765.905	863.476	1088.67	1941.33	1734.57
	80.7	721.857	856.619	1032.52	2063.86	1788.81
	80.75	757.905	850.429	1083.76	2028.52	1730.52
	80.8	704.238	798.095	1169.05	1966.95	1602.67
	80.85	729.048	769.048	1228.71	1931.29	1591.81
	80.9	685.857	867.333	939.095	1872.67	1692.1
	80.95	684.048	860.81	1112	1751.19	1512.29
	81	718.571	759.571	1101.1	2054.1	1212.86
	81.05	741	871.286	1082.57	1910.62	1158.62
	81.1	649.19	746.286	1082.05	2293.48	1162.38
	81.15	738.238	785.571	1128.9	1494.1	1207.57
	81.2	686.143	864.952	1083.67	1719.76	1184.62
	81.25	678.571	808.524	1065.71	1892.57	1156.95
	81.3	756.286	865.381	1147.05	1936.9	1195.62
	81.35	743.81	810.19	1112.71	1846.86	1201.48
	81.4	740.762	733.19	1171	1890.67	1247.05
	81.45	727.857	744.762	1098.95	2063.76	1167.95
	81.5	782.857	763.619	1175.9	2051.14	1267.19
	81.55	740.048	763.81	1110.19	2062.24	1199.52
	81.6	695.857	792.857	1077.29	1967.81	1143.38
	81.65	702.524	771.19	1109.81	1703.1	1131.14
	81.7	1530.14	804.19	1040.14	1735.67	1197.38
	81.75	1538.05	851.143	1212.9	1709.81	1234.81
	81.8	1508.29	778.286	1189.43	1861.81	1151.24
	81.85	1372.76	821.286	1048.43	1659.33	1200.81
	81.9	1495.52	766.238	1101.38	1883.29	1110.24
	81.95	1438.62	772.143	1137.33	1605	1255.24
	82	1568.81	842.571	1233.62	1783.86	1249.86
	82.05	1619.05	812.762	1770.48	1797.67	1242.24
	82.1	1393.9	824.048	1673.52	1871.81	1234.24
	82.15	1480.29	808.19	1617.71	1754.43	1218.33
	82.2	1429	765.857	1746.86	1927	1146
	82.25	1327.29	817.238	1855.05	2000.57	1119.1
	82.3	729.238	823.619	1893.48	1875.43	1063.95
	82.35	723.952	753.952	1873.62	2008.33	1262.62
	82.4	707.095	830.524	1775.19	2082.86	1223.43
	82.45	745.476	781.286	1547.1	1810.57	1221
	82.5	733.19	894.905	1849.62	1674.43	1127.43
	82.55	740.619	785.905	1919.1	1674	1177.33
	82.6	696.333	786.667	1782.1	1843.71	1223.48
	82.65	710.619	797.952	1797.62	1586.48	1218.33
	82.7	743.714	1026.81	1859.29	1893.29	1210.43
	82.75	787.81	798.143	1745.86	1617.33	1131.81
	82.8	676.571	750.048	1893.33	2066.95	1076.9
	82.85	737.333	780.095	1836.62	1965.43	1180.29
	82.9	765.857	801.048	1648.81	1974.29	1225.05
	82.95	647.714	854.524	1848.95	1763.71	1154.24
	83	681.476	886.286	1660.62	2334	1130.76
	83.05	682.762	812.571	1680.24	2101.86	1206
	83.1	749.857	807.19	1703.95	2258.52	1235.05
	83.15	747.429	771.714	1659.62	2216.81	1288.86
	83.2	695.619	792.238	1879.71	2126.1	1163.57
	83.25	780.81	760.143	1748.95	1742.43	1179.57
	83.3	736.571	801.619	1788.24	2001.29	1238.81
	83.35	774.667	840.143	1900.38	2043.57	1117.48
	83.4	696.619	796.19	1959.76	2046.76	1138.95
	83.45	686.19	743.048	1869.29	2312.05	1207.76
	83.5	725.095	804.571	1816.14	2102.95	1212.76
	83.55	713.857	797.714	1876.43	1965.1	1258.86
	83.6	738.619	838.333	1667	2117.19	1139
	83.65	773.381	790.905	1736.62	2030.14	1145.1
	83.7	728.476	793.714	1864.05	1879	1240.19
	83.75	740.476	813.333	1807.86	2043.43	1261.86
	83.8	726.524	748.762	1853.9	2147.67	1191.24
	83.85	782.048	829.762	1830.9	2167.86	1185
	83.9	703.952	755.524	1875.14	2352.29	1068.9
	83.95	772.238	816.571	1837.57	3310.29	1222.1
	84	724.857	828.762	1825.38	2397.86	1157.76
	84.05	701.619	800.095	1810.57	2181.71	1221.24
	84.1	728.81	720.333	1804.05	2091.05	1187.05
	84.15	670.571	791.952	1888	2304.48	1145
	84.2	724.714	849.952	1865.14	2446.52	1150.52
	84.25	708.619	873.571	1846.38	2604.05	1277.52
	84.3	729.905	830.238	1806.9	2482.48	1182.71
	84.35	749.857	824.095	1658.43	2229.86	1202.1
	84.4	676.619	821.238	1695.57	2305.14	1245.67
	84.45	671.619	820.143	1945.24	2167.05	1197
	84.5	705.619	784.048	1852.57	1924.86	1205.81
	84.55	683.286	799.714	1868.33	1633.71	1235.48
	84.6	710.048	788.905	1783.43	2030.52	1157.52
	84.65	707.81	921.762	1959.24	2098.1	1204.67
	84.7	720.381	803.333	1787.95	1807	1174.9
	84.75	655.571	797.143	1853.71	1687.57	1131.48
	84.8	753.333	837.857	1745.57	1928.81	1216.9
	84.85	745.81	802.905	1652.1	1399.05	1221.48
	84.9	747.143	765.857	1820.48	1135.19	1219.71
	84.95	785.81	745.524	1461.14	1319.62	1210.48
	85	719.905	844.381	1085.48	1273.38	1159.33
	85.05	659.667	789.619	1132.9	1220.67	1229.81
	85.1	722.714	801.19	1118.71	1098.9	1124.86
	85.15	674.095	783.143	1193.05	1242.86	1250.48
	85.2	687.762	765.476	993.571	1271.76	1156.81
	85.25	737.048	835.905	1027.24	1200.43	1161.81
	85.3	717.81	820.81	1313.95	1118.67	1190.71
	85.35	745.762	877.619	1088	1398.19	1154.62
	85.4	696.143	817.476	1101.19	1376.1	1004.52
	85.45	728.714	843.524	1111.43	1322.81	1225.67
	85.5	754.857	865.762	1086.05	1303	1131.29
	85.55	701.286	813.952	1127	1343.76	1101.24
	85.6	773.476	782.762	1099.86	1249.33	1231.62
	85.65	692.81	818.905	1112.81	1191.29	1153.95
	85.7	737.762	829.905	1105.86	1221.71	1199.14
	85.75	608.571	868.476	1144.43	1248.05	1217.67
	85.8	723	830	1083.67	1342.67	1457.86
	85.85	780.667	753.429	1092.14	1341.14	1120.76
	85.9	730.81	792.048	1153.62	1312.62	1252.52
	85.95	700	868.952	1083.24	1434.38	1212.9
	86	748.524	779.714	1130.81	1379.33	1199.43
	86.05	762.524	785.095	1070.14	1226	1105.62
	86.1	710.476	879.238	1109.62	1327.67	1200.43
	86.15	741.857	873.571	1082.1	1307.9	1161.71
	86.2	729.667	932.762	1086.48	1433.48	1235.86
	86.25	736.762	857.429	1004.86	1350.52	1240.19
	86.3	737.286	815.762	1087	1360.67	1131.62
	86.35	675.857	776.714	1181.62	1228.24	1166.43
	86.4	742.952	847.524	1134.19	1271.67	1149.52
	86.45	719.762	790.286	1632.95	1295.24	1253.81
	86.5	724.952	784.952	1954.05	1249.86	1244.67
	86.55	700.476	863.286	1884.43	1053.86	1203.95
	86.6	705.714	848.333	1943.24	1157.52	1155.95
	86.65	678.429	828.667	1627.29	1163.62	1439.29
	86.7	753	713.714	1859.38	1143.52	1146
	86.75	753.238	807.238	1873.52	1424.48	1204.38
	86.8	706.333	787.905	1711.29	1256.62	1083.48
	86.85	727.333	829.857	1840.52	1410.1	1232.48
	86.9	695	1238.86	1890.14	1271.43	1116.57
	86.95	724.857	1405.14	1752.38	1319.71	1271.71
	87	793.524	1423.38	1705.14	1386.67	1206.19
	87.05	716.238	1417.57	1899.9	1457.62	1627.05
	87.1	685.476	1281.19	1781.76	1358.76	1278.38
	87.15	684.571	1599.71	1792.05	1324.1	1215.38
	87.2	700.905	1567.14	1758.43	1205.81	1160.38
	87.25	741.524	1422.52	1759.29	1163.29	1302.43
	87.3	718.905	1463.29	1854.14	1246.14	1231.95
	87.35	678.048	1419.48	1807.19	1281.52	1089.29
	87.4	709.905	1601.95	1843.62	1190.33	1235.81
	87.45	657.81	1418.14	1774.33	1286.38	1227.76
	87.5	710.524	1444.9	1728.24	1287.52	1225.71
	87.55	712.476	1440.81	1881.05	1172.05	1266.38
	87.6	706.238	1496.38	1822.14	1170.9	1209.86
	87.65	697.381	1549.95	1862.71	1234.33	1098.29
	87.7	709.476	1368.19	1779.71	1344.9	1195.62
	87.75	719.857	1450.95	1731.67	1202.38	1172
	87.8	684.381	1432.57	1749.9	1139.81	1185.57
	87.85	707.762	1370.81	1757.1	1332.81	1318.71
	87.9	665.524	1557.14	1734.38	1231.62	1247.95
	87.95	741.095	1538.86	1797.86	1537.95	1165.86
	88	732.095	1455.48	1970.1	1344.67	1130.33
	88.05	728.19	1400.81	1859.1	1141.43	1300.86
	88.1	720.857	1503.52	1773.57	1211.67	1073.48
	88.15	745.333	1275.67	1661.19	1209.86	1087.05
	88.2	708	1331.52	1912.05	1354.9	1241.9
	88.25	667.619	1751.71	1860.38	1372.86	1111.48
	88.3	736.667	1990	1744.14	1364.62	1196.67
	88.35	766.143	1655.76	1771.38	1421.29	1150.33
	88.4	684.143	1287.86	1783.52	1502.05	1126.38
	88.45	747.095	746.333	1840.71	1401	1092.95
	88.5	741.429	823.905	1683.81	1157.71	1177.43
	88.55	799.81	864.476	1862.33	1367	1281.24
	88.6	686.381	781.905	1599.05	1255.19	1128.86
	88.65	714.286	805.238	1737.05	1245.48	1297.24
	88.7	725.81	801.952	1880	1158.1	1199
	88.75	744.19	788.857	1956.71	1279.38	1293.24
	88.8	714.143	800.571	1769.52	1237.24	1687.29
	88.85	640.429	768.19	1795.52	1405.48	1571.24
	88.9	683	769.571	1791.62	1218.14	1487.86
	88.95	649	825.524	1904.43	1150.81	1573.1
	89	748.095	826.286	1740.95	1104.33	1650.86
	89.05	768.095	802.762	1797.67	1253.76	1913.95
	89.1	688	792.619	1888.67	1402.71	1957.57
	89.15	700.095	871.714	1781.1	1417.33	2010.38
	89.2	766.048	733.619	1781.33	1358	1918.29
	89.25	730.095	785.381	1717	1468.81	1739.95
	89.3	661.952	876.048	1729.95	1191.19	1851.43
	89.35	726.048	812.381	1921	1225.76	1930.57
	89.4	695.714	855.619	1664.33	1191.05	1996.52
	89.45	738.238	810.857	1702.05	1374.76	1922.81
	89.5	696.381	807.429	1914.14	1251.67	1872.29
	89.55	752.524	839.286	1799.52	1321.05	1645.29
	89.6	724.524	741.143	1889.81	1388.24	1815.1
	89.65	689.048	789.238	1723.43	1281	1814.9
	89.7	766.81	765.905	1744.29	1315.57	1736.57
	89.75	704.143	813.238	1940.48	1242.43	1929.38
	89.8	678.952	811.238	1764.33	1409.62	2053.05
	89.85	696.81	805.143	1439.14	1221.52	1921.24
	89.9	647.286	847.762	999.857	1111.05	1972.19
	89.95	693	839.095	1083.9	1246.38	1861.67
	90	759.714	843.524	1133.05	1279.81	1899.52
	90.05	760	870.143	1142.48	1286.52	1784.57
	90.1	764.19	765.048	1014.48	1438.19	1958.86
	90.15	656.048	774.048	1028.67	1403.48	1980.43
	90.2	675.762	847.286	1093.86	2129.33	1953.33
	90.25	679.429	759.095	1092.9	2171.9	2051.48
	90.3	724	832.667	1193.43	2219	1840.52
	90.35	684.81	784.286	1088.14	2104.48	1918.76
	90.4	703.238	918.571	1208.1	2028.19	1906
	90.45	725.095	818.952	1063.76	2290.43	2031.48
	90.5	715.476	835.048	1124.86	2213.71	2125.14
	90.55	659	811.238	1105.76	2349.19	1952.38
	90.6	719.857	778.857	1191.48	2123.33	2058.48
	90.65	669.762	805.238	1209.48	2225.95	2053.9
	90.7	769.905	772.81	1105.43	2047.1	2049
	90.75	714.81	805.619	1050.71	2133.95	1894.95
	90.8	702.143	765.095	1161.19	2190.81	1954.33
	90.85	843.857	834.905	1075.81	2224.33	1924.24
	90.9	691.238	828.714	1027.95	2120.05	2020.43
	90.95	731.095	830.143	1163.81	2366.24	1945.9
	91	702.238	799.048	1112.19	2369.24	1797.43
	91.05	796.524	835.667	1120.57	2471.86	1875.38
	91.1	730.429	940.905	1170.05	2397.95	1938.95
	91.15	776.381	877.857	1129.67	2451.43	2048.81
	91.2	679.571	822.524	1077.24	2171.14	1954.48
	91.25	677.19	796.333	1099.1	2526.43	2107.81
	91.3	778.048	782.667	1196.05	2361.9	1876.76
	91.35	701	848.81	1087.24	2279.81	1889.95
	91.4	686.19	813.095	1078.71	2210.95	1947.43
	91.45	704.143	804.095	1141.95	2210.38	2067.81
	91.5	691.667	736.429	1140.81	2170.95	2093
	91.55	685.762	730.571	1124.33	2103.81	2049.76
	91.6	654.381	754.476	1048	2092.1	2121.57
	91.65	728.714	801.667	1076.48	2153.05	1964.24
	91.7	699.714	857.429	1160.1	2082.71	1891.24
	91.75	683.762	797.857	1183.81	2223.48	1897.14
	91.8	726.429	872.905	1068.43	2460.86	2012.48
	91.85	728.19	843.857	1130.33	2405.29	2052
	91.9	792.81	760.333	1049.24	2245.9	1693.86
	91.95	757.905	773.048	954.095	2055.67	1481.24
	92	653.905	824.524	1068.71	2120.62	1673.57
	92.05	764	802.524	1097.71	2082.86	1481.57
	92.1	740.429	857	1122.76	2030.95	1440.57
	92.15	709.476	768	1066.14	2256.05	1642.52
	92.2	693.524	791.952	1083.62	2173.19	1390.81
	92.25	687.905	823.286	1115.76	2063.67	1423.62
	92.3	756	743.667	1682.43	2402.1	1472.19
	92.35	655.714	852.429	1885.43	2121.1	1633.95
	92.4	711.667	898.905	1863.71	1996.33	1517.67
	92.45	769.286	756.143	1787.81	2313.1	1392.24
	92.5	729.952	781.667	1791.14	2280.38	1469.86
	92.55	756.238	797.095	1789.29	2054.62	1498.62
	92.6	729	763.429	1791.24	2256.19	1491.95
	92.65	727.286	829.857	1678.24	2155.71	1505.29
	92.7	671.857	788	1777.57	2392.1	1666.05
	92.75	701.857	860.429	1777.14	2206.33	1682.29
	92.8	695.667	827.81	1846.9	2024.14	1564.19
	92.85	693.143	880.143	1866.19	2456.67	1451.43
	92.9	707.476	815.619	1659.67	2117.95	1502.81
	92.95	717.667	860.81	1710.52	2029.9	1433.14
	93	721.19	813.857	1737.62	2249.19	1662.95
	93.05	687.238	722.762	1930.48	2023.14	1382.76
	93.1	661.905	851.571	1716.52	2301.05	1532.29
	93.15	746.476	779.095	1714.76	2010.05	1562.57
	93.2	705.333	746.143	1819.33	1957.62	1354.9
	93.25	715.095	783.381	1720.24	1997.48	1501.05
	93.3	683.333	762.333	1784.1	2096.76	1484.29
	93.35	864.619	802.81	1770.24	1929.9	1554.19
	93.4	710.238	779.333	1926	2063.14	1674.62
	93.45	697.905	811.381	1892	2216.67	1624.38
	93.5	718	767.81	1719.33	1975.19	1961.1
	93.55	698.571	834.905	1778.62	2050.71	1905.76
	93.6	784.571	717.381	1678.57	2141.95	1995.9
	93.65	702.333	812.048	1683.57	2113.05	1924
	93.7	697.857	798.571	1716.57	2066.33	1959
	93.75	717.905	822.381	1739.33	1873.24	1853.33
	93.8	710	887.333	1838.57	2084.67	2100.67
	93.85	775.952	792.286	1435.86	2041.19	1826.43
	93.9	787.238	802.429	1120.1	1749.71	1927.67
	93.95	726.905	820.667	1079.86	1792.14	1915.43
	94	744.905	805.857	1187.38	1866.62	2072.1
	94.05	726.476	809.333	996.714	1957.81	2146.24
	94.1	733.952	766.19	1200.71	2093.76	2100.33
	94.15	734.667	784.381	1137.9	2293.9	2032.14
	94.2	725.762	821.381	1073.48	2149.14	2306.1
	94.25	703.19	843.048	1120.14	2273.29	2241.24
	94.3	699.476	775.048	1038.81	2214.76	1962
	94.35	760.571	895.048	1031.76	1939.1	2078.24
	94.4	800.571	862.619	1047.19	2125.33	2005
	94.45	708.429	800.524	1061.29	1885.43	1931.38
	94.5	755.524	793.333	1091	1808.1	1964.1
	94.55	795.19	785.667	1140.57	2172.86	2028.48
	94.6	689.714	829.571	1059.71	2269.62	1950.81
	94.65	717.571	791	1095.9	2240.19	1998.81
	94.7	722.048	721.095	1218.95	1894.1	2064.52
	94.75	711.857	812.381	1185.67	2026.05	2009.81
	94.8	697.048	810.333	1076.86	2160.62	2035.71
	94.85	653.952	788	1147.14	2030.48	2013.29
	94.9	711.857	844.571	1116.05	2083.14	2004.71
	94.95	684.714	764.143	995.905	2137.24	1948.71
	95	702	822.238	1037.14	2146.43	1994.48
	95.05	718.905	848.762	1060.81	2062.48	2088.43
	95.1	761.19	846.429	1123.71	2256.33	1987
	95.15	687.952	862.333	1191.48	2062.1	1934.14
	95.2	736	797.143	1090.9	2225.1	2031.43
	95.25	783.238	789.905	1090.14	2119.29	1982.29
	95.3	733.905	866.476	1075.81	2059.1	2115.43
	95.35	757.429	711.143	1090.1	2163.29	1810.24
	95.4	707	766.286	1036.9	2226.52	2018.52
	95.45	719.429	871.429	1119.76	2209	2045.05
	95.5	694.19	839.143	1091.48	2076.57	1977.67
	95.55	772.476	787.476	1137.43	2368	2042.62
	95.6	759.048	857.667	1160.9	2085.24	1879.43
	95.65	701.286	860.524	1126.48	2135.05	2086.14
	95.7	714.048	894.286	1073.43	2475.43	2116.43
	95.75	806.714	763.429	1049.05	2381	1987.14
	95.8	697.571	836.143	1128.9	2040.29	2083.14
	95.85	702.048	793.381	1083	2322.81	1922.48
	95.9	709.619	795.095	1127.52	2145	1684.71
	95.95	720.381	811.429	1061.29	2138.9	1484.43
	96	749	763.238	1017.19	2209.71	1497.52
	96.05	705.524	753.19	1068.29	2133.86	1582.29
	96.1	759.143	795.476	1103.19	2091.95	1560.67
	96.15	773.524	847.714	1090	2145.76	1493.24
	96.2	698.524	828.381	1055	2299.95	1587.43
	96.25	751.762	806.952	1209.62	2133.62	1657.24
	96.3	718.048	763.857	1102.24	1960.95	1422.67
	96.35	752.571	839.81	1101.19	2192.33	1570.19
	96.4	726.714	804.143	1063.38	2060.1	1536.9
	96.45	730.429	799.762	1037.86	1995.9	1486
	96.5	672.143	849.524	1127	1967.86	1503.62
	96.55	724.762	822.714	1108.52	1792.48	1548
	96.6	796.857	801.571	1186.43	1918.19	1680.76
	96.65	697.857	811.905	1045.05	1885.67	1460.38
	96.7	745.571	778.81	1085.38	1659.43	1489.14
	96.75	743.81	848.381	1000.38	1764.38	1529
	96.8	677.19	815.429	1042.1	2047.62	1538.71
	96.85	727.571	833.048	1011.76	2419.29	1550.48
	96.9	795.81	744.476	1003.14	2227.67	1637.71
	96.95	706.19	845.571	1069.14	2084	1430.05
	97	745.238	795.476	1024.86	2039.86	1444.71
	97.05	794.905	845.333	1069.71	2108.14	1517.24
	97.1	688.952	808.429	1163	2088.67	1544.76
	97.15	740.381	788.857	1101.14	2044.05	1565.48
	97.2	749.476	814.476	1145.38	1998.38	1574.9
	97.25	741.286	868.762	1051.52	2207.38	1522.76
	97.3	741.19	813.333	1124.33	2280	1627.43
	97.35	808.095	807	1253.71	2081.29	1521.43
	97.4	709.714	812.238	1104.05	2108.81	1685.05
	97.45	751	808.476	1128.33	2146.43	1511.9
	97.5	694.571	818.333	1014.9	1900.14	1531.29
	97.55	733.19	836.19	1140.9	1941.33	1527.1
	97.6	687.952	798.238	1093.95	1833.71	1499.81
	97.65	701.333	875.905	1122.57	1947.38	1469.86
	97.7	748.143	927.476	1156.05	2092.43	1638.9
	97.75	739.571	848.571	1101.86	2072.05	1570.1
	97.8	709.571	855	990.286	2022.24	1573.14
	97.85	769.095	761	1207.1	2053.05	1539.95
	97.9	674.619	751.238	1164.24	1987.43	1541.24
	97.95	682.524	775.762	1117.1	2104.71	1573.86
	98	764.476	847.952	1079.71	2076.95	1705.14
	98.05	1245.86	826.905	1043.67	2107.29	1522.24
	98.1	1341.33	826.81	1131.14	2164.95	1453.76
	98.15	1239.24	842.381	1077.57	2290.19	1544.1
	98.2	1269.14	828.381	1102.81	2186.76	1578.52
	98.25	1294.33	844	1035.67	2280.14	1643.9
	98.3	1400.43	908.571	1085.14	1958.67	1546.76
	98.35	1181.67	861.429	1061.48	1936.71	1507.52
	98.4	1341.33	821.952	1172.14	1982.43	1434.67
	98.45	1243.76	907.19	1113.24	1258.29	1413.95
	98.5	1217.43	891.238	1102.62	1105.33	1538.76
	98.55	1246.86	860.476	1091.62	1143.14	1484.05
	98.6	1341.48	799.286	1059.9	1029.95	1616.38
	98.65	1214.95	765.905	1039.95	1009.57	1447.19
	98.7	743.857	816.619	1147.67	1183.81	1483.67
	98.75	714.857	858.81	1074.43	1100	1523.86
	98.8	728.286	775.095	1047.9	1347.9	1508.43
	98.85	696.381	1503.67	1083.76	1159.62	1661.62
	98.9	709.857	1161.71	1099.71	1053.38	1641.14
	98.95	690.333	822.524	1074.38	1082.9	1505.38
	99	708.333	770.714	1130.14	1188.1	1654.9
	99.05	766.571	766.381	1199.14	1104.52	1448.43
	99.1	679.333	814.714	1044.1	1153.43	1476.05
	99.15	693.286	866.048	1060	1093.71	1540.76
	99.2	698.476	825.762	1226.29	1081.19	1502.48
	99.25	720.81	803.667	1066.24	1114.33	1478.76
	99.3	720.857	886.381	1132.71	1053.76	1450.67
	99.35	704.619	803.857	1093.71	1138.62	1562.57
	99.4	695.905	799.333	1114.62	1160.71	1543.52
	99.45	701.952	824.095	1156.24	1168.33	1448.71
	99.5	690.333	859.762	1682.19	1066.29	1414.14
	99.55	690.857	763.286	1656.33	1102.86	1553.76
	99.6	689.952	785.619	1713.24	1149.76	1595.24
	99.65	670.619	827.714	1595.14	1056.33	1451.81
	99.7	727.476	881.905	1802.71	1086.81	1606.52
	99.75	722.286	797.19	1714.86	992.286	1520.24
	99.8	671.19	821.667	1681.86	1152	1738.62
	99.85	746.095	807.095	1887.38	1197.9	1780.38
	99.9	710.667	813.286	1818.52	1132.33	1677.9
[truncated: 2 more rows]

## Sheet: figure 4b
figure 4b	time (sec)	fcGMP fluorescence (au)	# bound
	0.05	1175.24	0
	0.1	1281.62	0
	0.15	1381.62	0
	0.2	1286.05	0
	0.25	1126.43	0
	0.3	1189.48	0
	0.35	1253.1	0
	0.4	1170.9	0
	0.45	1238.19	0
	0.5	1158.86	0
	0.55	1225.19	0
	0.6	1245.81	0
	0.65	1280.76	0
	0.7	1141.43	0
	0.75	1205.43	0
	0.8	1213	0
	0.85	1215.48	0
	0.9	1227.81	0
	0.95	1155.52	0
	1	1466.05	1
	1.05	1519.38	1
	1.1	1515.86	1
	1.15	1579.95	1
	1.2	1525.52	1
	1.25	1687.86	1
	1.3	1638.86	1
	1.35	1220.9	0
	1.4	1143.57	0
	1.45	1192.05	0
	1.5	1083.76	0
	1.55	1248.1	0
	1.6	1186.1	0
	1.65	1155.52	0
	1.7	1136.62	0
	1.75	1170.86	0
	1.8	1183.62	0
	1.85	1205.57	0
	1.9	1372.14	0
	1.95	1143	0
	2	1093.19	0
	2.05	1160.05	0
	2.1	1018.52	0
	2.15	1057.9	0
	2.2	1312.71	0
	2.25	1209.57	0
	2.3	1257.19	0
	2.35	1212.81	0
	2.4	1203.05	0
	2.45	1139.38	0
	2.5	1143	0
	2.55	1053.48	0
	2.6	1269.95	0
	2.65	1196.71	0
	2.7	1191.43	0
	2.75	1162.95	0
	2.8	1176.14	0
	2.85	1001.48	0
	2.9	1249.05	0
	2.95	1175.29	0
	3	1161.76	0
	3.05	1104.14	0
	3.1	1319.95	0
	3.15	1414.19	1
	3.2	1580.95	1
	3.25	1512.05	1
	3.3	1503.19	1
	3.35	1582.1	1
	3.4	1521.95	1
	3.45	1600.81	1
	3.5	1597.52	1
	3.55	1552.24	1
	3.6	1582.81	1
	3.65	1920.24	2
	3.7	2036.71	2
	3.75	1880.52	2
	3.8	1701.24	1
	3.85	1711.9	1
	3.9	1579.76	1
	3.95	1731.1	1
	4	1683.1	1
	4.05	1462.62	1
	4.1	1480.86	1
	4.15	1523.33	1
	4.2	1431.48	1
	4.25	1520.62	1
	4.3	1607.43	1
	4.35	1751.9	1
	4.4	1483.05	1
	4.45	1525.76	1
	4.5	1430.29	1
	4.55	1552.81	1
	4.6	1508.9	1
	4.65	1638.81	1
	4.7	1680.43	1
	4.75	1549.57	1
	4.8	2146.86	2
	4.85	2253.05	2
	4.9	2213.86	2
	4.95	2127.29	2
	5	2107.71	2
	5.05	1888.19	2
	5.1	2171.43	2
	5.15	2133.71	2
	5.2	1915.71	2
	5.25	2006.14	2
	5.3	1870.05	2
	5.35	1964.71	2
	5.4	1625.86	1
	5.45	1422.29	1
	5.5	1544.71	1
	5.55	1518.19	1
	5.6	1498.14	1
	5.65	1516.05	1
	5.7	1549.24	1
	5.75	1622.05	1
	5.8	1429.24	1
	5.85	1533.9	1
	5.9	1531.29	1
	5.95	1559.1	1
	6	1506.48	1
	6.05	1596.67	1
	6.1	1390.52	1
	6.15	1580.29	1
	6.2	1561.1	1
	6.25	1441.86	1
	6.3	1533.24	1
	6.35	1440.81	1
	6.4	1653.95	1
	6.45	1632.38	1
	6.5	1327.86	1
	6.55	1497.38	1
	6.6	1479.95	1
	6.65	1468.52	1
	6.7	1580.48	1
	6.75	1527.05	1
	6.8	1443.1	1
	6.85	1538.05	1
	6.9	1514.81	1
	6.95	1539.24	1
	7	1501.19	1
	7.05	1464.52	1
	7.1	1420.33	1
	7.15	1570.81	1
	7.2	1570.33	1
	7.25	1568.95	1
	7.3	1622.24	1
	7.35	1563	1
	7.4	1615.67	1
	7.45	1483.95	1
	7.5	1517.9	1
	7.55	1655.48	1
	7.6	1374.62	1
	7.65	1710.24	1
	7.7	1524.67	1
	7.75	1597.76	1
	7.8	1562.81	1
	7.85	1665.62	1
	7.9	1651.43	1
	7.95	1497.67	1
	8	1540.05	1
	8.05	1526.57	1
	8.1	1696.29	1
	8.15	1651.29	1
	8.2	1429.19	1
	8.25	1531	1
	8.3	1599.86	1
	8.35	1640.1	1
	8.4	1646.48	1
	8.45	1580.9	1
	8.5	1597.9	1
	8.55	1591.62	1
	8.6	1611	1
	8.65	1503.38	1
	8.7	1544.38	1
	8.75	1431.62	1
	8.8	1562.24	1
	8.85	1568.1	1
	8.9	1475.81	1
	8.95	1520.9	1
	9	1629.95	1
	9.05	1627.19	1
	9.1	1473.29	1
	9.15	1624.29	1
	9.2	1526.9	1
	9.25	1632.57	1
	9.3	1556.81	1
	9.35	1586.38	1
	9.4	1518.1	1
	9.45	1413.38	1
	9.5	1556.43	1
	9.55	1480.05	1
	9.6	1482.48	1
	9.65	1693.05	1
	9.7	1405.71	1
	9.75	1606.57	1
	9.8	1535.29	1
	9.85	1437.48	1
	9.9	1629.71	1
	9.95	1433.86	1
	10	1534.38	1
	10.05	1601.67	1
	10.1	1526.67	1
	10.15	1546.48	1
	10.2	1549.76	1
	10.25	1439.86	1
	10.3	1551.67	1
	10.35	1603.38	1
	10.4	1657.52	1
	10.45	1653.81	1
	10.5	1699.9	1
	10.55	1626.38	1
	10.6	1580.67	1
	10.65	1604.86	1
	10.7	1594	1
	10.75	1586.95	1
	10.8	1643.14	1
	10.85	1425.43	1
	10.9	1666.33	1
	10.95	1563.38	1
	11	1673.33	1
	11.05	1566.52	1
	11.1	1684.9	1
	11.15	1580.19	1
	11.2	1618.67	1
	11.25	1597.43	1
	11.3	1699.9	1
	11.35	1553.71	1
	11.4	1627.57	1
	11.45	1552.67	1
	11.5	1539.1	1
	11.55	1521.76	1
	11.6	1608.48	1
	11.65	1527	1
	11.7	1771.38	1
	11.75	1464.19	1
	11.8	1682.24	1
	11.85	1698.33	1
	11.9	1765.52	1
	11.95	1576.1	1
	12	1668.29	1
	12.05	1555.57	1
	12.1	1561.19	1
	12.15	1685.38	1
	12.2	1561.24	1
	12.25	1600.52	1
	12.3	1577.05	1
	12.35	1524.52	1
	12.4	1533.33	1
	12.45	1514.71	1
	12.5	1691.48	1
	12.55	1950.05	2
	12.6	1902.24	2
	12.65	1902.57	2
	12.7	1955.71	2
	12.75	1904.19	2
	12.8	1984.71	2
	12.85	2140.14	2
	12.9	1991.29	2
	12.95	1919.62	2
	13	1934.57	2
	13.05	1612.62	1
	13.1	1577.1	1
	13.15	1519.52	1
	13.2	1493.86	1
	13.25	1595.29	1
	13.3	1418.76	1
	13.35	1367.33	1
	13.4	1513.33	1
	13.45	1568.57	1
	13.5	1635.71	1
	13.55	1636	1
	13.6	1412.14	1
	13.65	1626.71	1
	13.7	1273.9	1
	13.75	1456.14	1
	13.8	1478.14	1
	13.85	1559.81	1
	13.9	1502	1
	13.95	1522.05	1
	14	1638.38	1
	14.05	1638.14	1
	14.1	1488.95	1
	14.15	1492.62	1
	14.2	1512.29	1
	14.25	1505.86	1
	14.3	1516.33	1
	14.35	1519.81	1
	14.4	1538.52	1
	14.45	1525.81	1
	14.5	1519.76	1
	14.55	1555.52	1
	14.6	1724.67	1
	14.65	1614.33	1
	14.7	1488.52	1
	14.75	1650.33	1
	14.8	1575.76	1
	14.85	1494.38	1
	14.9	1588.67	1
	14.95	1554.9	1
	15	1715	1
	15.05	1485.24	1
	15.1	1518.14	1
	15.15	1556.81	1
	15.2	1593.33	1
	15.25	1534.29	1
	15.3	1641.86	1
	15.35	1493.1	1
	15.4	1554.43	1
	15.45	1563.81	1
	15.5	1517.81	1
	15.55	1748.38	1
	15.6	1609.52	1
	15.65	1589.62	1
	15.7	1378.1	1
	15.75	1584.67	1
	15.8	1620.14	1
	15.85	1570.62	1
	15.9	1535.9	1
	15.95	1568.95	1
	16	1581.19	1
	16.05	1463.57	1
	16.1	1544.71	1
	16.15	1567.14	1
	16.2	1619	1
	16.25	1476.52	1
	16.3	1552.29	1
	16.35	1537.86	1
	16.4	1567.52	1
	16.45	1517.29	1
	16.5	1511.52	1
	16.55	1669.48	1
	16.6	1600.38	1
	16.65	1537.76	1
	16.7	1414.48	1
	16.75	1519.76	1
	16.8	1477.67	1
	16.85	1640.48	1
	16.9	1528.95	1
	16.95	1649.24	1
	17	1515.86	1
	17.05	1524.57	1
	17.1	1491.52	1
	17.15	1730.62	1
	17.2	1569.52	1
	17.25	1689.33	1
	17.3	1507.14	1
	17.35	1464.95	1
	17.4	1588.67	1
	17.45	1535.71	1
	17.5	1443.71	1
	17.55	1547	1
	17.6	1611.81	1
	17.65	1326.38	1
	17.7	1610	1
	17.75	1444.62	1
	17.8	1653.67	1
	17.85	1398.05	1
	17.9	1428.67	1
	17.95	1583.95	1
	18	1470.48	1
	18.05	1448.67	1
	18.1	1602.67	1
	18.15	1562.29	1
	18.2	1621.52	1
	18.25	1395.14	1
	18.3	1972.24	2
	18.35	2043.62	2
	18.4	2021	2
	18.45	2104.29	2
	18.5	2034.52	2
	18.55	1858.14	2
	18.6	1916.86	2
	18.65	2053.48	2
	18.7	2091.24	2
	18.75	1883.1	2
	18.8	1743.62	2
	18.85	1739.1	2
	18.9	2030.81	2
	18.95	1924.29	2
	19	1902.24	2
	19.05	1919.86	2
	19.1	1968.38	2
	19.15	1754	2
	19.2	1665.33	1
	19.25	1437	1
	19.3	1545.29	1
	19.35	1565.52	1
	19.4	1600.43	1
	19.45	1542.62	1
	19.5	1449.86	1
	19.55	1559.38	1
	19.6	1405.62	1
	19.65	1602.95	1
	19.7	1515.38	1
	19.75	1460.76	1
	19.8	1608.62	1
	19.85	2136.67	2
	19.9	2069	2
	19.95	1909.57	2
	20	2195.57	2
	20.05	1926.86	2
	20.1	1526.76	1
	20.15	1486	1
	20.2	1527.1	1
	20.25	1639.52	1
	20.3	1502.24	1
	20.35	1532.29	1
	20.4	1381.43	1
	20.45	1441.76	1
	20.5	1421.95	1
	20.55	1590.95	1
	20.6	1573.62	1
	20.65	1413.29	1
	20.7	1637.19	1
	20.75	1542.38	1
	20.8	1557.76	1
	20.85	1630.33	1
	20.9	1464.1	1
	20.95	1625.38	1
	21	1884.71	2
	21.05	1932.67	2
	21.1	1948.24	2
	21.15	1912.81	2
	21.2	1468.33	1
	21.25	1507.62	1
	21.3	1539.57	1
	21.35	1565.05	1
	21.4	1558.29	1
	21.45	1901.76	1
	21.5	1721.29	1
	21.55	1517.43	1
	21.6	1430.86	1
	21.65	1587.05	1
	21.7	1674.38	1
	21.75	1646.76	1
	21.8	1722.1	1
	21.85	1528.29	1
	21.9	1566.86	1
	21.95	1518.9	1
	22	1537.52	1
	22.05	1515	1
	22.1	1543.48	1
	22.15	1668.9	1
	22.2	1563.62	1
	22.25	1704.67	1
	22.3	1489.86	1
	22.35	1461.71	1
	22.4	1565.62	1
	22.45	1489	1
	22.5	1447.05	1
	22.55	1606.95	1
	22.6	1484.67	1
	22.65	1491.33	1
	22.7	1459.38	1
	22.75	1484.43	1
	22.8	1566.67	1
	22.85	1572.86	1
	22.9	1416.9	1
	22.95	1396.14	1
	23	1497.1	1
	23.05	1455.62	1
	23.1	1468.1	1
	23.15	1616.57	1
	23.2	1551.86	1
	23.25	1452.86	1
	23.3	1462	1
	23.35	1488.9	1
	23.4	1674.57	1
	23.45	1555.38	1
	23.5	1522.48	1
	23.55	1471.29	1
	23.6	1633	1
	23.65	1935.86	2
	23.7	1918.38	2
	23.75	2001.81	2
	23.8	2002.71	2
	23.85	1950.95	2
	23.9	1604.38	2
	23.95	1749.95	2
	24	1966.57	2
	24.05	1601.71	1
	24.1	1586.86	1
	24.15	1641.29	1
	24.2	1561.38	1
	24.25	1496.9	1
	24.3	1433.62	1
	24.35	1567.38	1
	24.4	1485.95	1
	24.45	1432	1
	24.5	1558.43	1
	24.55	1665.14	1
	24.6	1506.95	1
	24.65	1499.48	1
	24.7	1563.81	1
	24.75	1650.19	1
	24.8	1456.43	1
	24.85	1646.38	1
	24.9	1662.52	1
	24.95	1508.1	1
	25	1551.48	1
	25.05	1495.57	1
	25.1	1590.38	1
	25.15	1722.05	1
	25.2	1643.67	1
	25.25	1745.05	1
	25.3	1560.86	1
	25.35	1497	1
	25.4	1514.81	1
	25.45	1469.95	1
	25.5	1937.76	2
	25.55	1942.14	2
	25.6	1925.86	2
	25.65	1956.43	2
	25.7	1900.81	2
	25.75	2077.62	2
	25.8	2025.95	2
	25.85	1939.57	2
	25.9	1989	2
	25.95	1908.57	2
	26	1948.9	2
	26.05	2047.33	2
	26.1	2018.67	2
	26.15	1961.67	2
	26.2	1890.81	2
	26.25	1910.38	2
	26.3	1819.52	2
	26.35	1570.14	1
	26.4	1574.14	1
	26.45	1530	1
	26.5	1718.52	1
	26.55	1604.95	1
	26.6	1465.71	1
	26.65	1554	1
	26.7	1511.48	1
	26.75	1541.38	1
	26.8	1551.33	1
	26.85	1595.62	1
	26.9	1518.38	1
	26.95	1525.9	1
	27	1481.67	1
	27.05	1627.86	1
	27.1	1612.71	1
	27.15	1489	1
	27.2	1535.76	1
	27.25	1522.57	1
	27.3	1581.57	1
	27.35	1468.14	1
	27.4	1396.86	1
	27.45	1497.38	1
	27.5	1490.43	1
	27.55	1451.38	1
	27.6	1587.38	1
	27.65	1466.38	1
	27.7	1660.14	1
	27.75	1494.38	1
	27.8	1566.14	1
	27.85	1465.19	1
	27.9	1570.19	1
	27.95	1677.67	1
	28	1496.86	1
	28.05	1665.1	1
	28.1	1518.76	1
	28.15	1544.24	1
	28.2	1492.67	1
	28.25	1425.48	1
	28.3	1506.14	1
	28.35	1713.14	1
	28.4	1509.14	1
	28.45	1638.52	1
	28.5	1498.52	1
	28.55	1579.71	1
	28.6	1655.67	1
	28.65	1576.14	1
	28.7	1609.05	1
	28.75	1757.14	2
	28.8	2197.19	2
	28.85	2096.62	2
	28.9	2138.86	2
	28.95	2225.57	2
	29	2019.33	2
	29.05	2105.19	2
	29.1	2118	2
	29.15	2170.62	2
	29.2	1972.33	2
	29.25	2119.76	2
	29.3	2009	2
	29.35	1942.19	2
	29.4	2080.57	2
	29.45	2044	2
	29.5	2180.38	2
	29.55	2072.57	2
	29.6	2178.38	2
	29.65	2477.71	2
	29.7	2234.48	2
	29.75	2079.86	2
	29.8	2107.81	2
	29.85	2009.86	2
	29.9	1786.38	2
	29.95	1540.57	1
	30	1532.57	1
	30.05	1502.48	1
	30.1	1647.67	1
	30.15	1473.76	1
	30.2	1596.14	1
	30.25	1577.05	1
	30.3	1628.33	1
	30.35	1552.71	1
	30.4	1560.62	1
	30.45	1454.71	1
	30.5	1633.67	1
	30.55	1536.33	1
	30.6	1432.52	1
	30.65	1505.95	1
	30.7	1515.57	1
	30.75	1446.76	1
	30.8	1467.71	1
	30.85	1623.38	1
	30.9	1495.48	1
	30.95	2000	2
	31	2000	2
	31.05	2000	2
	31.1	2000	2
	31.15	2000	2
	31.2	2000	2
	31.25	2000	2
	31.3	2000	2
	31.35	2000	2
	31.4	2000	2
	31.45	1887.29	2
	31.5	2120.62	2
	31.55	1984.19	2
	31.6	1907.71	2
	31.65	1800.43	2
	31.7	1998.43	2
	31.75	1954.1	2
	31.8	1855.05	2
	31.85	1580.81	1
	31.9	1646.81	1
	31.95	1493.19	1
	32	1563.05	1
	32.05	1466.1	1
	32.1	1485.9	1
	32.15	1509.81	1
	32.2	1616.29	1
	32.25	1625.67	1
	32.3	1524.81	1
	32.35	1639.19	1
	32.4	1492.81	1
	32.45	1566.57	1
	32.5	1561	1
	32.55	1552.19	1
	32.6	1612.38	1
	32.65	1496.14	1
	32.7	1502	1
	32.75	1641.81	1
	32.8	1640.24	1
	32.85	1572.71	1
	32.9	1614.62	1
	32.95	1716.57	1
	33	1525.24	1
	33.05	1465.38	1
	33.1	1539.33	1
	33.15	1442.19	1
	33.2	1487.57	1
	33.25	1482.76	1
	33.3	1229.76	0
	33.35	1311.52	0
	33.4	1615.48	1
	33.45	1481.95	1
	33.5	1578.71	1
	33.55	1492.71	1
	33.6	1470.24	1
	33.65	1428.05	1
	33.7	1533	1
	33.75	1544.38	1
	33.8	1438.19	1
	33.85	1163.33	0
	33.9	1221.43	0
	33.95	1151.57	0
	34	1062.43	0
	34.05	1133.76	0
	34.1	1061.43	0
	34.15	1183.95	0
	34.2	1489.81	1
	34.25	1587.81	1
	34.3	1532.24	1
	34.35	1646.71	1
	34.4	1478.9	1
	34.45	1456.71	1
	34.5	1475.76	1
	34.55	1534.76	1
	34.6	1465.19	1
	34.65	1525.57	1
	34.7	1858.33	2
	34.75	2062.19	2
	34.8	1742.86	2
	34.85	1880.71	2
	34.9	1785.33	2
	34.95	1722.29	2
	35	1957.1	2
	35.05	1863.43	2
	35.1	1878.71	2
	35.15	1832.57	2
	35.2	1939.9	2
	35.25	2034.38	2
	35.3	1893.95	2
	35.35	1883.43	2
	35.4	1754.67	2
	35.45	1927.05	2
	35.5	1704.33	2
	35.55	1844.05	2
	35.6	1942.19	2
	35.65	1716.05	2
	35.7	1637.19	2
	35.75	1769.86	2
	35.8	1734.29	2
	35.85	1810.81	2
	35.9	1847.38	2
	35.95	1838.62	2
	36	1771.71	2
	36.05	1826.95	2
	36.1	1816.05	2
	36.15	1870.33	2
	36.2	1858.14	2
	36.25	1743.38	2
	36.3	1909.38	2
	36.35	1956.05	2
	36.4	1892.24	2
	36.45	1721.76	2
	36.5	1819.81	2
	36.55	1829.52	2
	36.6	1693.67	1
	36.65	1485.76	1
	36.7	1115.67	0
	36.75	1165.67	0
	36.8	1202.86	0
	36.85	1140.86	0
	36.9	1114.1	0
	36.95	1123.19	0
	37	1088.76	0
	37.05	1129.24	0
	37.1	1055.43	0
	37.15	1145.81	0
	37.2	1151.19	0
	37.25	1183.57	0
	37.3	1216.19	0
	37.35	1689.33	1
	37.4	1403.67	1
	37.45	1149.43	0
	37.5	1043.14	0
	37.55	1083.95	0
	37.6	1087.14	0
	37.65	1080.38	0
	37.7	1084.52	0
	37.75	1069.19	0
	37.8	1146.67	0
	37.85	1311.57	0
	37.9	1151.76	0
	37.95	1230.76	0
	38	1335.05	0
	38.05	1194.43	0
	38.1	1180.86	0
	38.15	1089.57	0
	38.2	1277.81	0
	38.25	1160.81	0
	38.3	1181.19	0
	38.35	1223.29	0
	38.4	1192.57	0
	38.45	1129	0
	38.5	1208.76	0
	38.55	1176.19	0
	38.6	1148.43	0
	38.65	1149.76	0
	38.7	1135.9	0
	38.75	1067.67	0
	38.8	1122.48	0
	38.85	1080.95	0
	38.9	1178.9	0
	38.95	1113.19	0
	39	1169.52	0
	39.05	1256.57	0
	39.1	1137.62	0
	39.15	1169.24	0
	39.2	1350.38	0
	39.25	1149.29	0
	39.3	1147.62	0
	39.35	1096.05	0
	39.4	1142.62	0
	39.45	1147.71	0
	39.5	1162.95	0
	39.55	1045.71	0
	39.6	1179	0
	39.65	1157.81	0
	39.7	1100.19	0
	39.75	1177.95	0
	39.8	1098.81	0
	39.85	1213.19	0
	39.9	1155.19	0
	39.95	1142.81	0
	40	1135.67	0
	40.05	1178.57	0
	40.1	1153.95	0
	40.15	1242.05	0
	40.2	1240.95	0
	40.25	1245.67	0
	40.3	1246.62	0
	40.35	1098.43	0
	40.4	1185.81	0
	40.45	1177.48	0
	40.5	1179.14	0
	40.55	1166.86	0
	40.6	1186.57	0
	40.65	1165	0
	40.7	1273.24	0
	40.75	1091.14	0
	40.8	1120.33	0
	40.85	1123.29	0
	40.9	1216.24	0
	40.95	1209.43	0
	41	1206.33	0
	41.05	1176.57	0
	41.1	1149.38	0
	41.15	1158.14	0
	41.2	1203.76	0
	41.25	1143.67	0
	41.3	1103.76	0
	41.35	1197.05	0
	41.4	1263.33	0
	41.45	1205.67	0
	41.5	1211.14	0
	41.55	1149.05	0
	41.6	1193.38	0
	41.65	1200.76	0
	41.7	1194.1	0
	41.75	1120.67	0
	41.8	1190.95	0
	41.85	1273.86	0
	41.9	1182.62	0
	41.95	1107.1	0
	42	1222.14	0
	42.05	1162.52	0
	42.1	1226.24	0
	42.15	1189.29	0
	42.2	1221.14	0
	42.25	1037.05	0
	42.3	1201.67	0
	42.35	1297.33	0
	42.4	1219.19	0
	42.45	1161.1	0
	42.5	1239.9	0
	42.55	1270.38	0
	42.6	1215.76	0
	42.65	1178.81	0
	42.7	1288.29	0
	42.75	1535.29	1
	42.8	1228.62	0
	42.85	1224.1	0
	42.9	1286.19	0
	42.95	1123.67	0
	43	1096.57	0
	43.05	1155.62	0
	43.1	1575.38	1
	43.15	1263.86	0
	43.2	1417.9	0
	43.25	1242	0
	43.3	1117.14	0
	43.35	1121	0
	43.4	1384.86	1
	43.45	1561.05	1
	43.5	1543.33	1
	43.55	1663.67	1
	43.6	1549.52	1
	43.65	1617.48	1
	43.7	1436.71	1
	43.75	1479.62	1
	43.8	1656.62	1
	43.85	1753.81	1
	43.9	1547.71	1
	43.95	1610.62	1
	44	1591.05	1
	44.05	1618.52	1
	44.1	1610.9	1
	44.15	1600.24	1
	44.2	1586.1	1
	44.25	1599.38	1
	44.3	1707.43	1
	44.35	1517.19	1
	44.4	1567.62	1
	44.45	1561.9	1
	44.5	1617.76	1
	44.55	1683.62	1
	44.6	1823.76	1
	44.65	1586.19	1
	44.7	1633.14	1
	44.75	2032.62	2
	44.8	1764.1	2
	44.85	1524	1
	44.9	1599.52	1
	44.95	1664.48	1
	45	1194.38	0
	45.05	1232.95	0
	45.1	1154.76	0
	45.15	1066.29	0
	45.2	1163.33	0
	45.25	1109.05	0
	45.3	1161.05	0
	45.35	1105.86	0
	45.4	1183.24	0
	45.45	1199.14	0
	45.5	1214.43	0
	45.55	1148.62	0
	45.6	1332.76	0
	45.65	1287.43	0
	45.7	1194.43	0
	45.75	1207.29	0
	45.8	1138.33	0
	45.85	1384.86	0
	45.9	1215.62	0
	45.95	1262.14	0
	46	1107.67	0
	46.05	1186.14	0
	46.1	1099.86	0
	46.15	1140.67	0
	46.2	1160.38	0
	46.25	1133.76	0
	46.3	1245.33	0
	46.35	1198.33	0
	46.4	1182.19	0
	46.45	1163.24	0
	46.5	1281.43	0
	46.55	1176.71	0
	46.6	1250.29	0
	46.65	1467.43	1
	46.7	1567.33	1
	46.75	1555.67	1
	46.8	1583	1
	46.85	1839.86	1
	46.9	1606.38	1
	46.95	1695.67	1
	47	1711.48	1
	47.05	1551.81	1
	47.1	1688.76	1
	47.15	1734.86	1
	47.2	1612.38	1
	47.25	1581.29	1
	47.3	1480.43	1
	47.35	1702	1
	47.4	1610.29	1
	47.45	1608.52	1
	47.5	1579.95	1
	47.55	1600.1	1
	47.6	1602.81	1
	47.65	1613.86	1
	47.7	1666.19	1
	47.75	1537.48	1
	47.8	1636.1	1
	47.85	1518.71	1
	47.9	1526.24	1
	47.95	1649.57	1
	48	1565.9	1
	48.05	1559.14	1
	48.1	1712.95	1
	48.15	1606.14	1
	48.2	1538.33	1
	48.25	1476.43	1
	48.3	1600.24	1
	48.35	1593.86	1
	48.4	1634.71	1
	48.45	1594.33	1
	48.5	1622.62	1
	48.55	1524.14	1
	48.6	1754.67	1
	48.65	1614.67	1
	48.7	1839.19	1
	48.75	1579.05	1
	48.8	1562.33	1
	48.85	1620.43	1
	48.9	1495.48	1
	48.95	1650.19	1
	49	1681.33	1
	49.05	1558.67	1
	49.1	1745.86	1
	49.15	1639.9	1
	49.2	1595.86	1
	49.25	1796.76	1
	49.3	1567.86	1
	49.35	1568	1
	49.4	1634.05	1
	49.45	1517.67	1
	49.5	1578.33	1
	49.55	1509.43	1
	49.6	1593.33	1
	49.65	1678.81	1
	49.7	1793.1	1
	49.75	1746.48	1
	49.8	1633.48	1
	49.85	1523.71	1
	49.9	1590.14	1
	49.95	1530.62	1
	50	1595.71	1
	50.05	1598.1	1
	50.1	1606.05	1
	50.15	1667.33	1
	50.2	1506.71	1
	50.25	2045.43	2
	50.3	1761.14	2
	50.35	1538.43	1
	50.4	1621.14	1
	50.45	1683.76	1
	50.5	1556.67	1
	50.55	1445.62	1
	50.6	1478.14	1
	50.65	1607.05	1
	50.7	1617.62	1
	50.75	1299.81	1
	50.8	1557.19	1
	50.85	1553.24	1
	50.9	1532.76	1
	50.95	1605.81	1
	51	1662.43	1
	51.05	1594.43	1
	51.1	1578.14	1
	51.15	1700.19	1
	51.2	1526.24	1
	51.25	1675.76	1
	51.3	1566.1	1
	51.35	1566.9	1
	51.4	1260.24	0
	51.45	1167.24	0
	51.5	1307.19	0
	51.55	1208.48	0
	51.6	1221.62	0
	51.65	1163.14	0
	51.7	1247.57	0
	51.75	1242.48	0
	51.8	1123.9	0
	51.85	1145.62	0
	51.9	1221.57	0
	51.95	1139.67	0
	52	1258.57	0
	52.05	1251.43	0
	52.1	1187.62	0
	52.15	1156.95	0
	52.2	1078.33	0
	52.25	1413.86	0
	52.3	1279.76	0
	52.35	1137.57	0
	52.4	1247.71	0
	52.45	1204.81	0
	52.5	1169.19	0
	52.55	1205.48	0
	52.6	1116.14	0
	52.65	1069.1	0
	52.7	1236.1	0
	52.75	1260.33	0
	52.8	1120.1	0
	52.85	1191.24	0
	52.9	1208.14	0
	52.95	1217.29	0
	53	1178.81	0
	53.05	1229.48	0
	53.1	1150.71	0
	53.15	1187.43	0
	53.2	1204.33	0
	53.25	1113.14	0
	53.3	1078.52	0
	53.35	1171.76	0
	53.4	1149.86	0
	53.45	1136.71	0
	53.5	1268.67	0
	53.55	1262.14	0
	53.6	1191.81	0
	53.65	1217.14	0
	53.7	1198.29	0
	53.75	1234.9	0
	53.8	1198.24	0
	53.85	1189.76	0
	53.9	1231.29	0
	53.95	1202.38	0
	54	1162	0
	54.05	1258.14	0
	54.1	1282.48	0
	54.15	1128.19	0
	54.2	1171.24	0
	54.25	1261.48	0
	54.3	1328.33	0
	54.35	1311.38	0
	54.4	1263.62	0
	54.45	1235.48	0
	54.5	1179.24	0
	54.55	1261	0
	54.6	1145.1	0
	54.65	1212	0
	54.7	1167.05	0
	54.75	1526.62	1
	54.8	1351.29	0
	54.85	1120.62	0
	54.9	1135.38	0
	54.95	1096.76	0
	55	1108.14	0
	55.05	1246.24	0
	55.1	1204	0
	55.15	1153.71	0
	55.2	1123.67	0
	55.25	1195.81	0
	55.3	1056.05	0
	55.35	1213	0
	55.4	1205.52	0
	55.45	1204.14	0
	55.5	1214.48	0
	55.55	1149.43	0
	55.6	1241.24	0
	55.65	1230.33	0
	55.7	1091.43	0
	55.75	1181.57	0
	55.8	1165.48	0
	55.85	1178.1	0
	55.9	1175.9	0
	55.95	1106.19	0
	56	1289.57	0
	56.05	1234.67	0
	56.1	1015.38	0
	56.15	1208.67	0
	56.2	1224.9	0
	56.25	1231.95	0
	56.3	1242.71	0
	56.35	1306.29	0
	56.4	1177.57	0
	56.45	1714.38	1
	56.5	1633.67	1
	56.55	1597.57	1
	56.6	1676.1	1
	56.65	1475.05	1
	56.7	1594.1	1
	56.75	1653.62	1
	56.8	1774.76	1
	56.85	1677	1
	56.9	1750.14	1
	56.95	1552.14	1
	57	1656.33	1
	57.05	1736.52	1
	57.1	1568	1
	57.15	1663	1
	57.2	1454.24	1
	57.25	1394.62	1
	57.3	1192.38	0
	57.35	1139.86	0
	57.4	1208.33	0
	57.45	1254.43	0
	57.5	1205.19	0
	57.55	1119.52	0
	57.6	1323.05	0
	57.65	1146.29	0
	57.7	1243.86	0
	57.75	1096.67	0
	57.8	1220.71	0
	57.85	1095.71	0
	57.9	1175.19	0
	57.95	1233.67	0
	58	1362	0
	58.05	1246.9	0
	58.1	1224.24	0
	58.15	1080.81	0
	58.2	1112.38	0
	58.25	1113.95	0
	58.3	1141.86	0
	58.35	1062.48	0
	58.4	1204.05	0
	58.45	1182.9	0
	58.5	1188.62	0
	58.55	1202.57	0
	58.6	1169.19	0
	58.65	1199.29	0
	58.7	1167.62	0
	58.75	1199.57	0
	58.8	1245.24	0
	58.85	1134.52	0
	58.9	1324.48	0
	58.95	1630.67	1
	59	1556.43	1
	59.05	1533.71	1
	59.1	1412.43	1
	59.15	1467.62	1
	59.2	1571.43	1
	59.25	1583.19	1
	59.3	1566.14	1
	59.35	1555.95	1
	59.4	1614.43	1
	59.45	1532.67	1
	59.5	1534.67	1
	59.55	1555.52	1
	59.6	1503.05	1
	59.65	1777.19	1
	59.7	1631.71	1
	59.75	1635.38	1
	59.8	1503.62	1
	59.85	1632.95	1
	59.9	1609.48	1
	59.95	1502.81	1
	60	1636.67	1
	60.05	1545.19	1
	60.1	1643.24	1
	60.15	1689.86	1
	60.2	1475.86	1
	60.25	1591.9	1
	60.3	1638.1	1
	60.35	1535.9	1
	60.4	1418.05	1
	60.45	1767.57	1
	60.5	1557.52	1
	60.55	1529.24	1
	60.6	1657	1
	60.65	1472.67	1
	60.7	1690.19	1
	60.75	1584.29	1
	60.8	1606.95	1
	60.85	1535.05	1
	60.9	1655.9	1
	60.95	1562.43	1
	61	1684.1	1
	61.05	1683	1
	61.1	1611.48	1
	61.15	1624.38	1
	61.2	1621.33	1
	61.25	1603.38	1
	61.3	1733.29	1
	61.35	1646.67	1
	61.4	1447.52	1
	61.45	1626.24	1
	61.5	1513.33	1
	61.55	1458.19	1
	61.6	1547	1
	61.65	1627.95	1
	61.7	1460.14	1
	61.75	1542.48	1
	61.8	1506.81	1
	61.85	1648.62	1
	61.9	1474	1
	61.95	1559.81	1
	62	1612.52	1
	62.05	1671.43	1
	62.1	1574.57	1
	62.15	1415.38	1
	62.2	1593.76	1
	62.25	1566.71	1
	62.3	1543.1	1
	62.35	1521.14	1
	62.4	1536.67	1
	62.45	1559.48	1
	62.5	1567.29	1
	62.55	1694.9	1
	62.6	1429.43	1
	62.65	1150.1	0
	62.7	1234.43	0
	62.75	1243.05	0
	62.8	1173.62	0
	62.85	1194.76	0
	62.9	1199.62	0
	62.95	1198.1	0
	63	1245.76	0
	63.05	1211.71	0
	63.1	1166.62	0
	63.15	1222.48	0
	63.2	1197.29	0
	63.25	1257.19	0
	63.3	1104.67	0
	63.35	1230.43	0
	63.4	1331.19	0
	63.45	1277.9	0
	63.5	1157.14	0
	63.55	1186.67	0
	63.6	1206.62	0
	63.65	1162.67	0
	63.7	1276.67	0
	63.75	1093.52	0
	63.8	1168.48	0
	63.85	1172.29	0
	63.9	1138	0
	63.95	1200.43	0
	64	1119.71	0
	64.05	1235.33	0
	64.1	1246.29	0
	64.15	1206.62	0
	64.2	1153.33	0
	64.25	1116	0
	64.3	1195.52	0
	64.35	1262.33	0
	64.4	1166.86	0
	64.45	1181.43	0
	64.5	1149.14	0
	64.55	1113.62	0
	64.6	1246	0
	64.65	1135.48	0
	64.7	1234.9	0
	64.75	1485.29	1
	64.8	1361.9	1
	64.85	1269.19	0
	64.9	1384.9	0
	64.95	1199.62	0
	65	1228.48	0
	65.05	1229.43	0
	65.1	1158.14	0
	65.15	1176.29	0
	65.2	1210.52	0
	65.25	1245.57	0
	65.3	1161.52	0
	65.35	1283.86	0
	65.4	1250.29	0
	65.45	1172.9	0
	65.5	1117.86	0
	65.55	1139.05	0
	65.6	1224.76	0
	65.65	1193.24	0
	65.7	1233.43	0
	65.75	1147.81	0
	65.8	1265.71	0
	65.85	1162.67	0
	65.9	1305	0
	65.95	1192.33	0
	66	1171.24	0
	66.05	1196.95	0
	66.1	1255.1	0
	66.15	1224.52	0
	66.2	1209.62	0
	66.25	1178.05	0
	66.3	1105.33	0
	66.35	1190.81	0
	66.4	1195.86	0
	66.45	1295.95	0
	66.5	1143.43	0
	66.55	1326.38	0
	66.6	1192.57	0
	66.65	1167.19	0
	66.7	1199.19	0
	66.75	1162	0
	66.8	1311.67	0
	66.85	1063.1	0
	66.9	1238.29	0
	66.95	1285.1	0
	67	1199	0
	67.05	1064.71	0
	67.1	1132.86	0
	67.15	1146.81	0
	67.2	1265.24	0
	67.25	1158.05	0
	67.3	1136.19	0
	67.35	1246.1	0
	67.4	1143.19	0
	67.45	1238.38	0
	67.5	1184.52	0
	67.55	1139.9	0
	67.6	1123.19	0
	67.65	1071.67	0
	67.7	1236.52	0
	67.75	1181	0
	67.8	1183.14	0
	67.85	1219.62	0
	67.9	1141.86	0
	67.95	1177.1	0
	68	1189	0
	68.05	1203.62	0
	68.1	1162.05	0
	68.15	1074.81	0
	68.2	1180.29	0
	68.25	1226.95	0
	68.3	1139.43	0
	68.35	1088	0
	68.4	1227.86	0
	68.45	1233.1	0
	68.5	1312.52	0
	68.55	1204.86	0
	68.6	1260.81	0
	68.65	1209.43	0
	68.7	1277.95	0
	68.75	1281.71	0
	68.8	1369.05	0
	68.85	1172.14	0
	68.9	1198.43	0
	68.95	1320.43	0
	69	1059.48	0
	69.05	1255.48	0
	69.1	1175.19	0
	69.15	1349.19	0
	69.2	1241.24	0
	69.25	1203.24	0
	69.3	1162.38	0
	69.35	1332.05	0
	69.4	1197.95	0
	69.45	1117.24	0
	69.5	1123.76	0
	69.55	1175.81	0
	69.6	1166.38	0
	69.65	1238.24	0
	69.7	1176.33	0
	69.75	1281.48	0
	69.8	1523	1
	69.85	1605.33	1
	69.9	1533.9	1
	69.95	1550.76	1
	70	1640.19	1
	70.05	1601.38	1
	70.1	1654.48	1
	70.15	1598.29	1
	70.2	1720.62	1
	70.25	1644.71	1
	70.3	1621.81	1
	70.35	1762.05	1
	70.4	1454.19	1
	70.45	1254.1	0
	70.5	1279.05	0
	70.55	1141.29	0
	70.6	1190	0
	70.65	1290.81	0
	70.7	1177	0
	70.75	1193.33	0
	70.8	1151.9	0
	70.85	1278.71	0
	70.9	1287.43	0
	70.95	1316.95	0
	71	1194.43	0
	71.05	1239.95	0
	71.1	1088	0
	71.15	1062.95	0
	71.2	1123.67	0
	71.25	1217.62	0
	71.3	1250.38	0
	71.35	1273.24	0
	71.4	1255.29	0
	71.45	1123.14	0
	71.5	1194.81	0
	71.55	1255.9	0
	71.6	1256.43	0
	71.65	1280.52	0
	71.7	1191.81	0
	71.75	1262	0
	71.8	1244.24	0
	71.85	1255.86	0
	71.9	1289.33	0
	71.95	1143.57	0
	72	1132.71	0
	72.05	1285.33	0
	72.1	1338.19	0
	72.15	1164.52	0
	72.2	1220.05	0
	72.25	1110.9	0
	72.3	1250.9	0
	72.35	1139.9	0
	72.4	1193.57	0
	72.45	1585.76	1
	72.5	1595.43	1
	72.55	1561.57	1
	72.6	1489.9	1
	72.65	1639.9	1
	72.7	1662.48	1
	72.75	1604.1	1
	72.8	1677.9	1
	72.85	1616.29	1
	72.9	1562.14	1
	72.95	1670.62	1
	73	1425.76	1
	73.05	1490.38	1
	73.1	1626.76	1
	73.15	1663.1	1
	73.2	1603.76	1
	73.25	1571	1
	73.3	1563.86	1
	73.35	1713	1
	73.4	1721.81	1
	73.45	1642.76	1
	73.5	1463.71	1
	73.55	1479.57	1
	73.6	1558.14	1
	73.65	1544.19	1
	73.7	1568.86	1
	73.75	1673.33	1
	73.8	1382.57	1
	73.85	1458.33	1
	73.9	1444.95	1
	73.95	1360.57	1
	74	1426.62	1
	74.05	1500	1
	74.1	1400.1	1
	74.15	1511.38	1
	74.2	1668.86	1
	74.25	1511.24	1
	74.3	1437.19	1
	74.35	1550.38	1
	74.4	1486.1	1
	74.45	1596.81	1
	74.5	1576.38	1
	74.55	1591.48	1
	74.6	1668.81	1
	74.65	1506.05	1
	74.7	1675.29	1
	74.75	1375.1	1
	74.8	1618.19	1
	74.85	1595.52	1
	74.9	1575.05	1
	74.95	1765.33	1
	75	1579.76	1
	75.05	1603.14	1
	75.1	1550.43	1
	75.15	1673.86	1
	75.2	1597.24	1
	75.25	1117.9	0
	75.3	1164.71	0
	75.35	1191.43	0
	75.4	1263.67	0
	75.45	1179.81	0
	75.5	1152.1	0
	75.55	1192.57	0
	75.6	1368.95	0
	75.65	1145	0
	75.7	1212.52	0
	75.75	1279.43	0
	75.8	1208.81	0
	75.85	1253.71	0
	75.9	1276	0
	75.95	1292.95	0
	76	1198.57	0
	76.05	1087.86	0
	76.1	1168.95	0
	76.15	1195.24	0
	76.2	1122.1	0
	76.25	1211.43	0
	76.3	1212.76	0
	76.35	1180.38	0
	76.4	1070.38	0
	76.45	1266.43	0
	76.5	1180.71	0
	76.55	1129.95	0
	76.6	1117.52	0
	76.65	1249.1	0
	76.7	1250.43	0
	76.75	1250.38	0
	76.8	1329.67	0
	76.85	1243.57	0
	76.9	1315.52	0
	76.95	1115.57	0
	77	1194.76	0
	77.05	1129.57	0
	77.1	1161.33	0
	77.15	1272.95	0
	77.2	1097.9	0
	77.25	1142.43	0
	77.3	1207.19	0
	77.35	1268.67	0
	77.4	1238.19	0
	77.45	1190.81	0
	77.5	1178.24	0
	77.55	1288.57	0
	77.6	1210.19	0
	77.65	1260.9	0
	77.7	1217.95	0
	77.75	1178.19	0
	77.8	1157.67	0
	77.85	1233.62	0
	77.9	1290.9	0
	77.95	1197.05	0
	78	1245.52	0
	78.05	1204.62	0
	78.1	1189.14	0
	78.15	1148	0
	78.2	1300.19	0
	78.25	1116.95	0
	78.3	1229.43	0
	78.35	1149.9	0
	78.4	1106.57	0
	78.45	1130.76	0
	78.5	1594.9	1
	78.55	1277.76	0
	78.6	1108	0
	78.65	1266.1	0
	78.7	1211.67	0
	78.75	1111.81	0
	78.8	1268.29	0
	78.85	1224.71	0
	78.9	1434.05	0
	78.95	1136.71	0
	79	1178.43	0
	79.05	1255.95	0
	79.1	1338.1	0
	79.15	1224.24	0
	79.2	1294.86	0
	79.25	1121	0
	79.3	1186.76	0
	79.35	1090.57	0
	79.4	1441.81	1
	79.45	1859.71	1
	79.5	1602.76	1
	79.55	1705.86	1
	79.6	1591.24	1
	79.65	1569.14	1
	79.7	1521.29	1
	79.75	1632.62	1
	79.8	1685.33	1
	79.85	1620.43	1
	79.9	1180.48	0
	79.95	1131.19	0
	80	1199.81	0
	80.05	1715.38	1
	80.1	1525.62	1
	80.15	1595.24	1
	80.2	1678	1
	80.25	1602.1	1
	80.3	1552.43	1
	80.35	1575.52	1
	80.4	1765.1	1
	80.45	1733.57	1
	80.5	1739.67	1
	80.55	1554.62	1
	80.6	1531.76	1
	80.65	1734.57	1
	80.7	1788.81	1
	80.75	1730.52	1
	80.8	1602.67	1
	80.85	1591.81	1
	80.9	1692.1	1
	80.95	1512.29	1
	81	1212.86	0
	81.05	1158.62	0
	81.1	1162.38	0
	81.15	1207.57	0
	81.2	1184.62	0
	81.25	1156.95	0
	81.3	1195.62	0
	81.35	1201.48	0
	81.4	1247.05	0
	81.45	1167.95	0
	81.5	1267.19	0
	81.55	1199.52	0
	81.6	1143.38	0
	81.65	1131.14	0
	81.7	1197.38	0
	81.75	1234.81	0
	81.8	1151.24	0
	81.85	1200.81	0
	81.9	1110.24	0
	81.95	1255.24	0
	82	1249.86	0
	82.05	1242.24	0
	82.1	1234.24	0
	82.15	1218.33	0
	82.2	1146	0
	82.25	1119.1	0
	82.3	1063.95	0
	82.35	1262.62	0
	82.4	1223.43	0
	82.45	1221	0
	82.5	1127.43	0
	82.55	1177.33	0
	82.6	1223.48	0
	82.65	1218.33	0
	82.7	1210.43	0
	82.75	1131.81	0
	82.8	1076.9	0
	82.85	1180.29	0
	82.9	1225.05	0
	82.95	1154.24	0
	83	1130.76	0
	83.05	1206	0
	83.1	1235.05	0
	83.15	1288.86	0
	83.2	1163.57	0
	83.25	1179.57	0
	83.3	1238.81	0
	83.35	1117.48	0
	83.4	1138.95	0
	83.45	1207.76	0
	83.5	1212.76	0
	83.55	1258.86	0
	83.6	1139	0
	83.65	1145.1	0
	83.7	1240.19	0
	83.75	1261.86	0
	83.8	1191.24	0
	83.85	1185	0
	83.9	1068.9	0
	83.95	1222.1	0
	84	1157.76	0
	84.05	1221.24	0
	84.1	1187.05	0
	84.15	1145	0
	84.2	1150.52	0
	84.25	1277.52	0
	84.3	1182.71	0
	84.35	1202.1	0
	84.4	1245.67	0
	84.45	1197	0
	84.5	1205.81	0
	84.55	1235.48	0
	84.6	1157.52	0
	84.65	1204.67	0
	84.7	1174.9	0
	84.75	1131.48	0
	84.8	1216.9	0
	84.85	1221.48	0
	84.9	1219.71	0
	84.95	1210.48	0
	85	1159.33	0
	85.05	1229.81	0
	85.1	1124.86	0
	85.15	1250.48	0
	85.2	1156.81	0
	85.25	1161.81	0
	85.3	1190.71	0
	85.35	1154.62	0
	85.4	1004.52	0
	85.45	1225.67	0
	85.5	1131.29	0
	85.55	1101.24	0
	85.6	1231.62	0
	85.65	1153.95	0
	85.7	1199.14	0
	85.75	1217.67	0
	85.8	1457.86	0
	85.85	1120.76	0
	85.9	1252.52	0
	85.95	1212.9	0
	86	1199.43	0
	86.05	1105.62	0
	86.1	1200.43	0
	86.15	1161.71	0
	86.2	1235.86	0
	86.25	1240.19	0
	86.3	1131.62	0
	86.35	1166.43	0
	86.4	1149.52	0
	86.45	1253.81	0
	86.5	1244.67	0
	86.55	1203.95	0
	86.6	1155.95	0
	86.65	1439.29	0
	86.7	1146	0
	86.75	1204.38	0
	86.8	1083.48	0
	86.85	1232.48	0
	86.9	1116.57	0
	86.95	1271.71	0
	87	1206.19	0
	87.05	1627.05	1
	87.1	1278.38	0
	87.15	1215.38	0
	87.2	1160.38	0
	87.25	1302.43	0
	87.3	1231.95	0
	87.35	1089.29	0
	87.4	1235.81	0
	87.45	1227.76	0
	87.5	1225.71	0
	87.55	1266.38	0
	87.6	1209.86	0
	87.65	1098.29	0
	87.7	1195.62	0
	87.75	1172	0
	87.8	1185.57	0
	87.85	1318.71	0
	87.9	1247.95	0
	87.95	1165.86	0
	88	1130.33	0
	88.05	1300.86	0
	88.1	1073.48	0
	88.15	1087.05	0
	88.2	1241.9	0
	88.25	1111.48	0
	88.3	1196.67	0
	88.35	1150.33	0
	88.4	1126.38	0
	88.45	1092.95	0
	88.5	1177.43	0
	88.55	1281.24	0
	88.6	1128.86	0
	88.65	1297.24	0
	88.7	1199	0
	88.75	1293.24	0
	88.8	1687.29	1
	88.85	1571.24	1
	88.9	1487.86	1
	88.95	1573.1	1
	89	1650.86	1
	89.05	1913.95	2
	89.1	1957.57	2
	89.15	2010.38	2
	89.2	1918.29	2
	89.25	1739.95	2
	89.3	1851.43	2
	89.35	1930.57	2
	89.4	1996.52	2
	89.45	1922.81	2
	89.5	1872.29	2
	89.55	1645.29	2
	89.6	1815.1	2
	89.65	1814.9	2
	89.7	1736.57	2
	89.75	1929.38	2
	89.8	2053.05	2
	89.85	1921.24	2
	89.9	1972.19	2
	89.95	1861.67	2
	90	1899.52	2
	90.05	1784.57	2
	90.1	1958.86	2
	90.15	1980.43	2
	90.2	1953.33	2
	90.25	2051.48	2
	90.3	1840.52	2
	90.35	1918.76	2
	90.4	1906	2
	90.45	2031.48	2
	90.5	2125.14	2
	90.55	1952.38	2
	90.6	2058.48	2
	90.65	2053.9	2
	90.7	2049	2
	90.75	1894.95	2
	90.8	1954.33	2
	90.85	1924.24	2
	90.9	2020.43	2
	90.95	1945.9	2
	91	1797.43	2
	91.05	1875.38	2
	91.1	1938.95	2
	91.15	2048.81	2
	91.2	1954.48	2
	91.25	2107.81	2
	91.3	1876.76	2
	91.35	1889.95	2
	91.4	1947.43	2
	91.45	2067.81	2
	91.5	2093	2
	91.55	2049.76	2
	91.6	2121.57	2
	91.65	1964.24	2
	91.7	1891.24	2
	91.75	1897.14	2
	91.8	2012.48	2
	91.85	2052	2
	91.9	1693.86	1
	91.95	1481.24	1
	92	1673.57	1
	92.05	1481.57	1
	92.1	1440.57	1
	92.15	1642.52	1
	92.2	1390.81	1
	92.25	1423.62	1
	92.3	1472.19	1
	92.35	1633.95	1
	92.4	1517.67	1
	92.45	1392.24	1
	92.5	1469.86	1
	92.55	1498.62	1
	92.6	1491.95	1
	92.65	1505.29	1
	92.7	1666.05	1
	92.75	1682.29	1
	92.8	1564.19	1
	92.85	1451.43	1
	92.9	1502.81	1
	92.95	1433.14	1
	93	1662.95	1
	93.05	1382.76	1
	93.1	1532.29	1
	93.15	1562.57	1
	93.2	1354.9	1
	93.25	1501.05	1
	93.3	1484.29	1
	93.35	1554.19	1
	93.4	1674.62	1
	93.45	1624.38	1
	93.5	1961.1	2
	93.55	1905.76	2
	93.6	1995.9	2
	93.65	1924	2
	93.7	1959	2
	93.75	1853.33	2
	93.8	2100.67	2
	93.85	1826.43	2
	93.9	1927.67	2
	93.95	1915.43	2
	94	2072.1	2
	94.05	2146.24	2
	94.1	2100.33	2
	94.15	2032.14	2
	94.2	2306.1	2
	94.25	2241.24	2
	94.3	1962	2
	94.35	2078.24	2
	94.4	2005	2
	94.45	1931.38	2
	94.5	1964.1	2
	94.55	2028.48	2
	94.6	1950.81	2
	94.65	1998.81	2
	94.7	2064.52	2
	94.75	2009.81	2
	94.8	2035.71	2
	94.85	2013.29	2
	94.9	2004.71	2
	94.95	1948.71	2
	95	1994.48	2
	95.05	2088.43	2
	95.1	1987	2
	95.15	1934.14	2
	95.2	2031.43	2
	95.25	1982.29	2
	95.3	2115.43	2
	95.35	1810.24	2
	95.4	2018.52	2
	95.45	2045.05	2
	95.5	1977.67	2
	95.55	2042.62	2
	95.6	1879.43	2
	95.65	2086.14	2
	95.7	2116.43	2
	95.75	1987.14	2
	95.8	2083.14	2
	95.85	1922.48	2
	95.9	1684.71	1
	95.95	1484.43	1
	96	1497.52	1
	96.05	1582.29	1
	96.1	1560.67	1
	96.15	1493.24	1
	96.2	1587.43	1
	96.25	1657.24	1
	96.3	1422.67	1
	96.35	1570.19	1
	96.4	1536.9	1
	96.45	1486	1
	96.5	1503.62	1
	96.55	1548	1
	96.6	1680.76	1
	96.65	1460.38	1
	96.7	1489.14	1
	96.75	1529	1
	96.8	1538.71	1
	96.85	1550.48	1
	96.9	1637.71	1
	96.95	1430.05	1
	97	1444.71	1
	97.05	1517.24	1
	97.1	1544.76	1
	97.15	1565.48	1
	97.2	1574.9	1
	97.25	1522.76	1
	97.3	1627.43	1
	97.35	1521.43	1
	97.4	1685.05	1
	97.45	1511.9	1
	97.5	1531.29	1
	97.55	1527.1	1
	97.6	1499.81	1
	97.65	1469.86	1
	97.7	1638.9	1
	97.75	1570.1	1
	97.8	1573.14	1
	97.85	1539.95	1
	97.9	1541.24	1
	97.95	1573.86	1
	98	1705.14	1
	98.05	1522.24	1
	98.1	1453.76	1
	98.15	1544.1	1
	98.2	1578.52	1
	98.25	1643.9	1
	98.3	1546.76	1
	98.35	1507.52	1
	98.4	1434.67	1
	98.45	1413.95	1
	98.5	1538.76	1
	98.55	1484.05	1
	98.6	1616.38	1
	98.65	1447.19	1
	98.7	1483.67	1
	98.75	1523.86	1
	98.8	1508.43	1
	98.85	1661.62	1
	98.9	1641.14	1
	98.95	1505.38	1
	99	1654.9	1
	99.05	1448.43	1
	99.1	1476.05	1
	99.15	1540.76	1
	99.2	1502.48	1
	99.25	1478.76	1
	99.3	1450.67	1
	99.35	1562.57	1
	99.4	1543.52	1
	99.45	1448.71	1
	99.5	1414.14	1
	99.55	1553.76	1
	99.6	1595.24	1
	99.65	1451.81	1
	99.7	1606.52	1
	99.75	1520.24	1
	99.8	1738.62	1
	99.85	1780.38	1
	99.9	1677.9	1
	99.95	1444.95	1
[truncated: 1 more rows]

## Sheet: figure 4c
figure 4c
		Bound probability
	# Bound	10nM fcGMP	30nM fcGMP	60nM fcGMP	100nM fcGMP	200nM fcGMP
	0	0.93225	0.916409	0.857605	0.790311	0.580583
	1	0.0610452	0.0719398	0.120459	0.166874	0.305858
	2	0.00642254	0.0103192	0.0185756	0.0380211	0.096222
	3	0.00026843	0.00133027	0.00305814	0.00432105	0.0163254
	4	1.41279e-05	1.33427e-06	0.000302326	0.000473684	0.00100297

## Sheet: figure 4d
figure 4c
	[cGMP] (nM)	normalized current		[fcGMP] (nM)	Bound Probability
	10	0.00262063		10	0.0747521
	10.0694	0.00264971		30	0.0965744
	10.1393	0.00267911		60	0.167994
	10.2096	0.00270883		100	0.257774
	10.2804	0.00273889		200	0.551331
	10.3518	0.00276927
	10.4236	0.00279999
	10.4959	0.00283105
	10.5688	0.00286246
	10.6421	0.00289421
	10.7159	0.00292632
	10.7903	0.00295877
	10.8652	0.00299159
	10.9405	0.00302477
	11.0165	0.00305832
	11.0929	0.00309224
	11.1699	0.00312653
	11.2474	0.0031612
	11.3254	0.00319626
	11.404	0.0032317
	11.4831	0.00326754
	11.5628	0.00330377
	11.643	0.0033404
	11.7238	0.00337744
	11.8052	0.00341488
	11.8871	0.00345274
	11.9696	0.00349102
	12.0526	0.00352972
	12.1362	0.00356884
	12.2204	0.0036084
	12.3052	0.0036484
	12.3906	0.00368884
	12.4766	0.00372972
	12.5632	0.00377106
	12.6503	0.00381285
	12.7381	0.00385511
	12.8265	0.00389783
	12.9155	0.00394102
	13.0051	0.00398469
	13.0954	0.00402884
	13.1862	0.00407348
	13.2777	0.00411861
	13.3698	0.00416424
	13.4626	0.00421037
	13.556	0.00425701
	13.6501	0.00430416
	13.7448	0.00435184
	13.8402	0.00440004
	13.9362	0.00444877
	14.0329	0.00449804
	14.1303	0.00454785
	14.2283	0.00459822
	14.327	0.00464913
	14.4264	0.00470061
	14.5265	0.00475266
	14.6273	0.00480527
	14.7288	0.00485847
	14.831	0.00491226
	14.9339	0.00496663
	15.0376	0.00502161
	15.1419	0.00507719
	15.247	0.00513338
	15.3528	0.0051902
	15.4593	0.00524763
	15.5665	0.0053057
	15.6746	0.00536441
	15.7833	0.00542377
	15.8928	0.00548377
	16.0031	0.00554444
	16.1141	0.00560578
	16.226	0.00566779
	16.3385	0.00573048
	16.4519	0.00579386
	16.5661	0.00585794
	16.681	0.00592272
	16.7967	0.00598822
	16.9133	0.00605443
	17.0307	0.00612138
	17.1488	0.00618906
	17.2678	0.00625748
	17.3876	0.00632665
	17.5083	0.00639658
	17.6298	0.00646728
	17.7521	0.00653876
	17.8753	0.00661102
	17.9993	0.00668408
	18.1242	0.00675794
	18.2499	0.0068326
	18.3766	0.00690809
	18.5041	0.00698441
	18.6325	0.00706156
	18.7617	0.00713956
	18.8919	0.00721841
	19.023	0.00729813
	19.155	0.00737872
	19.2879	0.0074602
	19.4217	0.00754256
	19.5565	0.00762583
	19.6922	0.00771002
	19.8288	0.00779512
	19.9664	0.00788116
	20.105	0.00796814
	20.2445	0.00805607
	20.3849	0.00814496
	20.5264	0.00823483
	20.6688	0.00832567
	20.8122	0.00841752
	20.9566	0.00851036
	21.102	0.00860423
	21.2485	0.00869911
	21.3959	0.00879504
	21.5443	0.00889201
	21.6938	0.00899005
	21.8444	0.00908915
	21.9959	0.00918934
	22.1486	0.00929062
	22.3022	0.00939301
	22.457	0.00949651
	22.6128	0.00960114
	22.7697	0.00970692
	22.9277	0.00981385
	23.0868	0.00992194
	23.247	0.0100312
	23.4083	0.0101417
	23.5707	0.0102533
	23.7342	0.0103662
	23.8989	0.0104803
	24.0648	0.0105957
	24.2317	0.0107123
	24.3999	0.0108302
	24.5692	0.0109494
	24.7396	0.0110698
	24.9113	0.0111916
	25.0842	0.0113147
	25.2582	0.0114391
	25.4335	0.0115649
	25.6099	0.0116921
	25.7876	0.0118206
	25.9666	0.0119505
	26.1467	0.0120819
	26.3282	0.0122147
	26.5108	0.0123489
	26.6948	0.0124845
	26.88	0.0126217
	27.0665	0.0127603
	27.2543	0.0129004
	27.4434	0.0130421
	27.6339	0.0131852
	27.8256	0.01333
	28.0187	0.0134763
	28.2131	0.0136241
	28.4088	0.0137736
	28.606	0.0139247
	28.8044	0.0140774
	29.0043	0.0142318
	29.2056	0.0143879
	29.4082	0.0145456
	29.6123	0.014705
	29.8177	0.0148662
	30.0246	0.0150291
	30.2329	0.0151938
	30.4427	0.0153602
	30.654	0.0155284
	30.8666	0.0156985
	31.0808	0.0158703
	31.2965	0.0160441
	31.5136	0.0162197
	31.7323	0.0163971
	31.9525	0.0165765
	32.1742	0.0167579
	32.3974	0.0169411
	32.6222	0.0171264
	32.8486	0.0173136
	33.0765	0.0175028
	33.306	0.0176941
	33.5371	0.0178874
	33.7698	0.0180828
	34.0041	0.0182803
	34.2401	0.0184799
	34.4776	0.0186817
	34.7169	0.0188856
	34.9578	0.0190917
	35.2003	0.0193
	35.4446	0.0195105
	35.6905	0.0197233
	35.9381	0.0199383
	36.1875	0.0201556
	36.4386	0.0203753
	36.6914	0.0205973
	36.946	0.0208217
	37.2024	0.0210484
	37.4605	0.0212776
	37.7204	0.0215092
	37.9822	0.0217433
	38.2457	0.0219799
	38.5111	0.022219
	38.7783	0.0224606
	39.0474	0.0227048
	39.3183	0.0229516
	39.5911	0.023201
	39.8658	0.0234531
	40.1424	0.0237078
	40.421	0.0239652
	40.7014	0.0242254
	40.9838	0.0244883
	41.2682	0.024754
	41.5546	0.0250225
	41.8429	0.0252938
	42.1332	0.025568
	42.4256	0.0258451
	42.7199	0.0261251
	43.0164	0.0264081
	43.3148	0.026694
	43.6154	0.026983
	43.918	0.027275
	44.2227	0.02757
	44.5296	0.0278682
	44.8386	0.0281695
	45.1497	0.028474
	45.463	0.0287816
	45.7784	0.0290925
	46.096	0.0294066
	46.4159	0.029724
	46.738	0.0300448
	47.0622	0.0303689
	47.3888	0.0306964
	47.7176	0.0310272
	48.0487	0.0313616
	48.3821	0.0316994
	48.7178	0.0320408
	49.0558	0.0323857
	49.3962	0.0327342
	49.739	0.0330863
	50.0841	0.0334421
	50.4316	0.0338015
	50.7815	0.0341647
	51.1339	0.0345317
	51.4887	0.0349024
	51.8459	0.035277
	52.2057	0.0356555
	52.5679	0.0360379
	52.9327	0.0364242
	53.2999	0.0368145
	53.6698	0.0372088
	54.0422	0.0376072
	54.4171	0.0380096
	54.7947	0.0384162
	55.1749	0.038827
	55.5578	0.039242
	55.9433	0.0396613
	56.3314	0.0400848
	56.7223	0.0405127
	57.1159	0.0409449
	57.5122	0.0413816
	57.9112	0.0418227
	58.3131	0.0422683
	58.7177	0.0427185
	59.1251	0.0431732
	59.5353	0.0436325
	59.9484	0.0440965
	60.3644	0.0445652
	60.7832	0.0450387
	61.205	0.0455169
	61.6297	0.046
	62.0573	0.046488
	62.4879	0.0469808
	62.9215	0.0474787
	63.358	0.0479815
	63.7977	0.0484894
	64.2403	0.0490024
	64.6861	0.0495206
	65.1349	0.0500439
	65.5869	0.0505725
	66.0419	0.0511064
	66.5002	0.0516456
	66.9616	0.0521901
	67.4262	0.0527401
	67.8941	0.0532956
	68.3652	0.0538566
	68.8395	0.0544231
	69.3172	0.0549952
	69.7981	0.0555731
	70.2824	0.0561566
	70.7701	0.0567459
	71.2612	0.057341
	71.7556	0.0579419
	72.2535	0.0585488
	72.7548	0.0591616
	73.2597	0.0597804
	73.768	0.0604053
	74.2798	0.0610363
	74.7952	0.0616734
	75.3142	0.0623168
	75.8368	0.0629664
	76.363	0.0636223
	76.8928	0.0642846
	77.4264	0.0649533
	77.9636	0.0656285
	78.5046	0.0663102
	79.0493	0.0669985
	79.5978	0.0676934
	80.1501	0.0683949
	80.7062	0.0691032
	81.2662	0.0698183
	81.8301	0.0705403
	82.3979	0.0712691
	82.9696	0.0720049
	83.5453	0.0727476
	84.125	0.0734975
	84.7087	0.0742544
	85.2964	0.0750185
	85.8883	0.0757898
	86.4842	0.0765684
	87.0843	0.0773543
	87.6886	0.0781476
	88.297	0.0789484
	88.9097	0.0797566
	89.5266	0.0805724
	90.1478	0.0813958
	90.7733	0.0822269
	91.4031	0.0830657
	92.0373	0.0839122
	92.6759	0.0847666
	93.319	0.0856289
	93.9665	0.0864991
	94.6185	0.0873773
	95.275	0.0882636
	95.9361	0.0891579
	96.6017	0.0900605
	97.272	0.0909713
	97.947	0.0918903
	98.6266	0.0928177
	99.3109	0.0937535
	100	0.0946977
	100.694	0.0956504
	101.393	0.0966117
	102.096	0.0975817
	102.804	0.0985602
	103.518	0.0995476
	104.236	0.100544
	104.959	0.101549
	105.688	0.102562
	106.421	0.103585
	107.159	0.104617
	107.903	0.105658
	108.652	0.106708
	109.405	0.107767
	110.165	0.108836
	110.929	0.109913
	111.699	0.111
	112.474	0.112097
	113.254	0.113203
	114.04	0.114318
	114.831	0.115443
	115.628	0.116578
	116.43	0.117722
	117.238	0.118876
	118.052	0.12004
	118.871	0.121213
	119.696	0.122397
	120.526	0.12359
	121.362	0.124793
	122.204	0.126007
	123.052	0.12723
	123.906	0.128464
	124.766	0.129707
	125.632	0.130961
	126.503	0.132226
	127.381	0.1335
	128.265	0.134785
	129.155	0.136081
	130.051	0.137387
	130.954	0.138703
	131.862	0.14003
	132.777	0.141368
	133.698	0.142716
	134.626	0.144075
	135.56	0.145445
	136.501	0.146825
	137.448	0.148216
	138.402	0.149619
	139.362	0.151032
	140.329	0.152456
	141.303	0.153891
	142.283	0.155337
	143.27	0.156794
	144.264	0.158262
	145.265	0.159742
	146.273	0.161232
	147.288	0.162734
	148.31	0.164247
	149.339	0.165771
	150.376	0.167307
	151.419	0.168854
	152.47	0.170412
	153.528	0.171982
	154.593	0.173563
	155.665	0.175156
	156.746	0.17676
	157.833	0.178376
	158.928	0.180003
	160.031	0.181642
	161.141	0.183292
	162.26	0.184954
	163.385	0.186628
	164.519	0.188313
	165.661	0.19001
	166.81	0.191719
	167.967	0.193439
	169.133	0.195171
	170.307	0.196914
	171.488	0.19867
	172.678	0.200437
	173.876	0.202216
	175.083	0.204007
	176.298	0.205809
	177.521	0.207623
	178.753	0.209449
	179.993	0.211287
	181.242	0.213137
	182.499	0.214998
	183.766	0.216871
	185.041	0.218756
	186.325	0.220653
	187.617	0.222561
	188.919	0.224481
	190.23	0.226413
	191.55	0.228357
	192.879	0.230312
	194.217	0.232279
	195.565	0.234258
	196.922	0.236248
	198.288	0.23825
	199.664	0.240264
	201.05	0.242289
	202.445	0.244326
	203.849	0.246375
	205.264	0.248435
	206.688	0.250506
	208.122	0.252589
	209.566	0.254683
	211.02	0.256789
	212.485	0.258906
	213.959	0.261035
	215.443	0.263175
	216.938	0.265325
	218.444	0.267488
	219.959	0.269661
	221.486	0.271845
	223.022	0.274041
	224.57	0.276247
	226.128	0.278465
	227.697	0.280693
	229.277	0.282932
	230.868	0.285182
	232.47	0.287443
	234.083	0.289714
	235.707	0.291996
	237.342	0.294289
	238.989	0.296592
	240.648	0.298905
	242.317	0.301228
	243.999	0.303562
	245.692	0.305906
	247.396	0.30826
	249.113	0.310625
	250.842	0.312999
	252.582	0.315383
	254.335	0.317776
	256.099	0.32018
	257.876	0.322592
	259.666	0.325015
	261.467	0.327447
	263.282	0.329888
	265.108	0.332338
	266.948	0.334797
	268.8	0.337266
	270.665	0.339743
	272.543	0.342229
	274.434	0.344724
	276.339	0.347227
	278.256	0.349739
	280.187	0.35226
	282.131	0.354788
	284.088	0.357325
	286.06	0.359869
	288.044	0.362422
	290.043	0.364982
	292.056	0.36755
	294.082	0.370126
	296.123	0.372709
	298.177	0.375299
	300.246	0.377896
	302.329	0.380501
	304.427	0.383112
	306.54	0.38573
	308.666	0.388355
	310.808	0.390986
	312.965	0.393623
	315.136	0.396267
	317.323	0.398917
	319.525	0.401573
	321.742	0.404234
	323.974	0.406902
	326.222	0.409574
	328.486	0.412252
	330.765	0.414936
	333.06	0.417624
	335.371	0.420317
	337.698	0.423015
	340.041	0.425718
	342.401	0.428425
	344.776	0.431136
	347.169	0.433851
	349.578	0.436571
	352.003	0.439294
	354.446	0.442021
	356.905	0.444751
	359.381	0.447485
	361.875	0.450222
	364.386	0.452962
	366.914	0.455705
	369.46	0.45845
	372.024	0.461198
	374.605	0.463949
	377.204	0.466701
	379.822	0.469456
	382.457	0.472212
	385.111	0.47497
	387.783	0.47773
	390.474	0.480491
	393.183	0.483253
	395.911	0.486017
	398.658	0.488781
	401.424	0.491545
	404.21	0.494311
	407.014	0.497076
	409.838	0.499842
	412.682	0.502608
	415.546	0.505374
	418.429	0.508139
	421.332	0.510904
	424.256	0.513668
	427.199	0.516432
	430.164	0.519194
	433.148	0.521955
	436.154	0.524715
	439.18	0.527473
	442.227	0.53023
	445.296	0.532985
	448.386	0.535738
	451.497	0.538488
	454.63	0.541236
	457.784	0.543982
	460.96	0.546725
	464.159	0.549466
	467.38	0.552203
	470.622	0.554937
	473.888	0.557668
	477.176	0.560395
	480.487	0.563119
	483.821	0.565839
	487.178	0.568554
	490.558	0.571266
	493.962	0.573974
	497.39	0.576677
	500.841	0.579375
	504.316	0.582069
	507.815	0.584758
	511.339	0.587442
	514.887	0.590121
	518.459	0.592794
	522.057	0.595462
	525.679	0.598124
	529.327	0.60078
	532.999	0.603431
	536.698	0.606075
	540.422	0.608714
	544.171	0.611345
	547.947	0.613971
	551.749	0.61659
	555.578	0.619202
	559.433	0.621807
	563.314	0.624405
	567.223	0.626996
	571.159	0.62958
	575.122	0.632156
	579.112	0.634725
	583.131	0.637287
	587.177	0.63984
	591.251	0.642386
	595.353	0.644923
	599.484	0.647453
	603.644	0.649974
	607.832	0.652487
	612.05	0.654991
	616.297	0.657487
	620.573	0.659974
	624.879	0.662452
	629.215	0.664922
	633.58	0.667382
	637.977	0.669833
	642.403	0.672275
	646.861	0.674708
	651.349	0.677132
	655.869	0.679546
	660.419	0.68195
	665.002	0.684345
	669.616	0.68673
	674.262	0.689105
	678.941	0.69147
	683.652	0.693826
	688.395	0.696171
	693.172	0.698506
	697.981	0.700831
	702.824	0.703145
	707.701	0.705449
	712.612	0.707743
	717.556	0.710026
	722.535	0.712299
	727.548	0.71456
	732.597	0.716812
	737.68	0.719052
	742.798	0.721282
	747.952	0.7235
	753.142	0.725708
	758.368	0.727905
	763.63	0.73009
	768.928	0.732265
	774.264	0.734428
	779.636	0.736581
	785.046	0.738722
	790.493	0.740852
	795.978	0.74297
	801.501	0.745077
	807.062	0.747173
	812.662	0.749257
	818.301	0.75133
	823.979	0.753391
	829.696	0.755441
	835.453	0.757479
	841.25	0.759505
	847.087	0.76152
	852.964	0.763524
	858.883	0.765516
	864.842	0.767496
	870.843	0.769464
	876.886	0.771421
	882.97	0.773366
	889.097	0.775299
	895.266	0.77722
	901.478	0.77913
	907.733	0.781028
	914.031	0.782914
	920.373	0.784789
	926.759	0.786652
	933.19	0.788502
	939.665	0.790342
	946.185	0.792169
	952.75	0.793985
	959.361	0.795788
	966.017	0.79758
	972.72	0.799361
	979.47	0.801129
	986.266	0.802886
	993.109	0.804631
	1000	0.806364
	1006.94	0.808086
	1013.93	0.809796
	1020.96	0.811494
	1028.04	0.813181
	1035.18	0.814856
	1042.36	0.816519
	1049.59	0.81817
	1056.88	0.819811
	1064.21	0.821439
	1071.59	0.823056
	1079.03	0.824662
	1086.52	0.826256
	1094.05	0.827838
	1101.65	0.829409
	1109.29	0.830969
	1116.99	0.832517
	1124.74	0.834054
	1132.54	0.83558
	1140.4	0.837094
	1148.31	0.838597
	1156.28	0.840089
	1164.3	0.84157
	1172.38	0.843039
	1180.52	0.844498
	1188.71	0.845945
	1196.96	0.847381
	1205.26	0.848806
	1213.62	0.850221
	1222.04	0.851624
	1230.52	0.853017
	1239.06	0.854399
	1247.66	0.855769
	1256.32	0.85713
	1265.03	0.858479
	1273.81	0.859818
	1282.65	0.861146
	1291.55	0.862464
	1300.51	0.863771
	1309.54	0.865067
	1318.62	0.866354
	1327.77	0.867629
	1336.98	0.868895
	1346.26	0.87015
	1355.6	0.871395
	1365.01	0.87263
	1374.48	0.873854
	1384.02	0.875069
	1393.62	0.876273
	1403.29	0.877468
	1413.03	0.878652
	1422.83	0.879827
	1432.7	0.880992
	1442.64	0.882147
	1452.65	0.883292
	1462.73	0.884428
	1472.88	0.885554
	1483.1	0.886671
	1493.39	0.887778
	1503.76	0.888875
	1514.19	0.889963
	1524.7	0.891042
	1535.28	0.892111
	1545.93	0.893172
	1556.65	0.894223
	1567.46	0.895265
	1578.33	0.896297
	1589.28	0.897321
	1600.31	0.898336
	1611.41	0.899342
	1622.6	0.900339
	1633.85	0.901328
	1645.19	0.902307
	1656.61	0.903278
	1668.1	0.90424
	1679.67	0.905194
	1691.33	0.906139
	1703.07	0.907076
	1714.88	0.908004
	1726.78	0.908924
	1738.76	0.909836
	1750.83	0.91074
	1762.98	0.911635
	1775.21	0.912522
	1787.53	0.913401
	1799.93	0.914272
	1812.42	0.915135
	1824.99	0.915991
	1837.66	0.916838
	1850.41	0.917678
	1863.25	0.91851
	1876.17	0.919334
	1889.19	0.920151
	1902.3	0.92096
	1915.5	0.921761
	1928.79	0.922556
	1942.17	0.923342
	1955.65	0.924122
	1969.22	0.924894
	1982.88	0.925659
	1996.64	0.926417
	2010.5	0.927167
	2024.45	0.927911
	2038.49	0.928647
	2052.64	0.929377
	2066.88	0.9301
	2081.22	0.930816
	2095.66	0.931525
	2110.2	0.932227
	2124.85	0.932923
	2139.59	0.933612
	2154.43	0.934294
	2169.38	0.93497
	2184.44	0.935639
	2199.59	0.936302
	2214.86	0.936959
	2230.22	0.937609
	2245.7	0.938254
	2261.28	0.938891
	2276.97	0.939523
	2292.77	0.940149
	2308.68	0.940768
	2324.7	0.941382
	2340.83	0.941989
	2357.07	0.942591
	2373.42	0.943187
	2389.89	0.943776
	2406.48	0.944361
	2423.17	0.944939
	2439.99	0.945512
	2456.92	0.946079
	2473.96	0.946641
	2491.13	0.947197
	2508.42	0.947747
	2525.82	0.948293
	2543.35	0.948832
	2560.99	0.949367
	2578.76	0.949896
	2596.66	0.95042
	2614.67	0.950939
	2632.82	0.951452
	2651.08	0.951961
	2669.48	0.952464
	2688	0.952963
	2706.65	0.953456
	2725.43	0.953945
	2744.34	0.954428
	2763.39	0.954907
	2782.56	0.955381
	2801.87	0.95585
	2821.31	0.956315
	2840.88	0.956775
	2860.6	0.95723
	2880.44	0.957681
	2900.43	0.958127
	2920.56	0.958568
	2940.82	0.959005
	2961.23	0.959438
	2981.77	0.959867
	3002.46	0.960291
	3023.29	0.96071
	3044.27	0.961126
	3065.4	0.961537
	3086.66	0.961944
	3108.08	0.962347
	3129.65	0.962746
	3151.36	0.963141
	3173.23	0.963532
	3195.25	0.963918
	3217.42	0.964301
	3239.74	0.96468
	3262.22	0.965055
	3284.86	0.965426
	3307.65	0.965794
	3330.6	0.966157
	3353.71	0.966517
	3376.98	0.966873
	3400.41	0.967226
	3424.01	0.967575
	3447.76	0.96792
	3471.69	0.968262
	3495.78	0.9686
	3520.03	0.968935
	3544.46	0.969266
	3569.05	0.969594
	3593.81	0.969918
	3618.75	0.97024
	3643.86	0.970557
	3669.14	0.970872
	3694.6	0.971183
	3720.24	0.971491
	3746.05	0.971796
	3772.04	0.972098
	3798.22	0.972396
	3824.57	0.972692
	3851.11	0.972984
	3877.83	0.973273
	3904.74	0.973559
	3931.83	0.973843
	3959.11	0.974123
	3986.58	0.974401
	4014.24	0.974675
	4042.1	0.974947
	4070.14	0.975216
	4098.38	0.975482
	4126.82	0.975745
	4155.46	0.976005
	4184.29	0.976263
	4213.32	0.976518
	4242.56	0.97677
	4271.99	0.97702
	4301.64	0.977267
	4331.48	0.977512
	4361.54	0.977754
	4391.8	0.977993
	4422.27	0.97823
	4452.96	0.978464
	4483.86	0.978696
	4514.97	0.978926
	4546.3	0.979153
	4577.84	0.979377
	4609.6	0.979599
	4641.59	0.979819
	4673.8	0.980037
	4706.22	0.980252
	4738.88	0.980465
	4771.76	0.980676
	4804.87	0.980885
	4838.21	0.981091
	4871.78	0.981295
	4905.58	0.981497
	4939.62	0.981697
	4973.9	0.981895
	5008.41	0.98209
	5043.16	0.982284
	5078.15	0.982475
	5113.39	0.982665
	5148.87	0.982852
	5184.59	0.983038
	5220.57	0.983221
	5256.79	0.983403
	5293.27	0.983583
	5329.99	0.98376
	5366.98	0.983936
	5404.22	0.98411
	5441.71	0.984282
	5479.47	0.984452
	5517.49	0.984621
	5555.78	0.984787
	5594.33	0.984952
	5633.14	0.985115
	5672.23	0.985277
	5711.59	0.985436
	5751.22	0.985594
	5791.12	0.98575
	5831.31	0.985905
	5871.77	0.986058
	5912.51	0.986209
	5953.53	0.986359
	5994.84	0.986507
	6036.44	0.986653
	6078.32	0.986798
	6120.5	0.986942
	6162.97	0.987084
	6205.73	0.987224
	6248.79	0.987363
	6292.15	0.9875
	6335.8	0.987636
	6379.77	0.98777
	6424.03	0.987903
	6468.61	0.988035
	6513.49	0.988165
	6558.69	0.988293
	6604.19	0.988421
	6650.02	0.988547
	6696.16	0.988671
	6742.62	0.988794
	6789.41	0.988916
	6836.52	0.989037
	6883.95	0.989156
	6931.72	0.989274
	6979.81	0.989391
	7028.24	0.989507
	7077.01	0.989621
	7126.12	0.989734
	7175.56	0.989846
	7225.35	0.989956
	7275.48	0.990066
	7325.97	0.990174
	7376.8	0.990281
	7427.98	0.990387
	7479.52	0.990492
	7531.42	0.990595
	7583.68	0.990698
	7636.3	0.990799
	7689.28	0.990899
	7742.64	0.990999
	7796.36	0.991097
	7850.46	0.991194
	7904.93	0.99129
	7959.78	0.991385
	8015.01	0.991479
	8070.62	0.991572
	8126.62	0.991664
	8183.01	0.991755
	8239.79	0.991845
	8296.96	0.991934
	8354.53	0.992022
	8412.5	0.992109
	8470.87	0.992195
	8529.64	0.99228
	8588.83	0.992365
	8648.42	0.992448
	8708.43	0.99253
	8768.86	0.992612
	8829.7	0.992693
	8890.97	0.992773
	8952.66	0.992851
	9014.78	0.99293
	9077.33	0.993007
	9140.31	0.993083
	9203.73	0.993159
	9267.59	0.993234
	9331.9	0.993308
	9396.65	0.993381
	9461.85	0.993453
	9527.5	0.993525
	9593.61	0.993595
	9660.17	0.993665
	9727.2	0.993735
	9794.7	0.993803
	9862.66	0.993871
	9931.09	0.993938
	10000	0.994004

## Sheet: figure 5a
figure 5a		1 frame = 0.05s
		Bound Dwell Times (frames)					Unbound Dwell Times (frames)
		10nM fcGMP	30nM fcGMP	60nM fcGMP	100nM fcGMP	200nM fcGMP	10nM fcGMP	30nM fcGMP	60nM fcGMP	100nM fcGMP	200nM fcGMP
		4	10	27	30	4	5	83	7	39	65
		2	6	1	46	11	151	50	318	56	19
		1	5	7	5	8	27	98	48	4	20
		1	14	2	194	1	101	10	77	4	7
		4	2	1	132	1	31	55	22	12	24
		15	5	1	35	2	15	118	59	36	16
		2	4	5	2	9	3	14	89	24	79
		5	13	9	139	4	40	35	114	3	16
		2	1	2	19	11	9	10	13	48	100
		3	6	7	56	4	44	38	56	17	89
		2	4	2	76	1	154	31	141	17	2
		2	3	3	114	21	2	14	24	3	34
		1	2	2	28	2	42	18	45	64	17
		2	3	2	126	6	4	64	5	60	40
		2	1	2	246	1	138	42	9	138	110
		3	1	1	158	6	77	20	4	181	27
		3	2	1	1	1	51	57	34	20	45
		1	3	4	119	5	24	78	10	6	12
		2	4	5	52	1	1	369	60	27	161
		2	7	4	58	2	27	14	35	47	104
		1	9	1	190	3	92	14	13	33	6
		2	8	2	15	4	55	28	11	55	4
		1	2	41	77	5	69	51	18	141	23
		1	3	49	6	8	203	1	25	79	19
		3	5	43	110	15	1	32	2	42	120
		1	1	6	33	2	214	156	61	124	49
		3	11	4	116	38	43	18	18	22	178
		2	2	3	62	22	27	6	76	2	312
		1	1	1	92	31	12	52	216	106	26
		17	2	10	47	9	27	79	35	60	45
		50	3	4	33	17	55	55	8	20	90
		72	10	1	65	5	56	99	77	18	45
		17	4	11	71	9	1	131	3	28	11
		4	11	4	93	1	2	244	157	192	12
		2	3	5	41	1	70	30	32	23	28
		1	3	1	75	2	20	245	20	87	13
		4	2	4	58	7	63	74	2	8	33
		1	1	14	3	3	19	37	29	232	23
		1	2	1	18	7	109	155	63	197	96
		1	62	22	5	5	41	82	31	60	164
		5	9	11	1	5	62	180	113	57	54
		2	3	220	2	8	70	42	9	225	3
		2	14	104	4	1	69	75	18	38	83
		4	3	30	1	4	5	62	13	65	23
		2	27	29	38	8	190	149	32	147	46
		5	13	246	33	5	4	44	117	16	18
		2	1	101	110	25	21	42	59	70	6
		3	20	547	207	11	106	18	10	35	102
		2	7	31	195	14	92	145	35	3	4
		13	2	4	91	35	170	194	46	3	93
		2	2	10	30	14	86	24	31	11	31
		2	5	29	46	9	63	357	12	12	83
		3	9	2	187	2	15	157	43	17	112
		1	2	1	69	9	50	150	42	59	75
		3	1	2	5	16	10	13	9	2	35
		1	6	58	11	4	25	64	63	37	32
		2	9	92	3	6	12	80	10	7	5
		2	20	23	11	16	82	20	18	44	27
		2	7	34	1	8	23	38	10	29	19
		1	5	4	1	6	29	5	18	15	9
		1	2	126	3	10	144	2	18	8	19
		3	7	79	9	16	94	55	20	3	10
		5	4	9	1	3	102	22	45	6	15
		6	4	182	3	3	13	8	33	26	71
		1	2	20	3	4	8	20	69	2	11
		6	1	52	8	3	47	26	14	5	41
		1	3	152	12	11	19	5	5	11	30
		2	3	145	4	9	9	23	53	38	32
		6	1	25	2	4	45	8	14	12	25
		2	2	6	5	3	7	88	10	15	75
		1	3	4	11	11	1	13	7	4	13
		11	4	2	9	3	78	6	18	10	4
		1	1	7	19	18	4	18	247	21	100
		3	5	1	3	17	26	45	16	23	11
		1	4	1	2	2	29	27	8	52	143
		3	2	3	1	8	37	5	25	16	37
		5	13	1	1	6	17	2	34	2	19
		1	2	1	1	4	91	3	51	15	15
		1	5	1	2	1	23	21	80	25	7
		2	9	1	3	13	2	17	142	11	20
		1	5	11	3	9	113	63	4	46	25
		2	5	51	8	3	45	15	20	15	116
		3	9	3	20	17	1	24	18	23	8
		3	10	6	1	1	49	21	91	26	13
		2	5	3	3	3	32	13	178	4	13
		2	15	4	21	4	22	8	8	28	83
		3	6	13	14	12	29	93	76	42	49
		6	10	2	31	15	29	12	19	18	29
		1	27	8	68	9	76	107	17	26	7
		3	15	1	3	4	6	24	37	20	5
		10	32	3	12	10	142	15	47	11	67
		3	4	11	28	3	9	34	15	119	41
		2	6	2	2	5	107	17	8	4	28
		1	16	1	1	7	1	145	48	50	112
		5	1	3	313	16	29	35	33	21	33
		2	74	5	74	3	134	12	62	30	30
		12	48	2	6	8	17	8	11	5	64
		22	7	4	7	1	101	89	24	7	5
		2	1	5	3	13	149	76	11	3	9
		3	4	4	250	4	142	36	24	9	31
		3	4	17	1	6	150	28	23	87	24
		3	1	4	2	1	134	165	22	28	66
		5	19	14	1	2	142	10	69	19	232
		2	5	2	1	4	58	29	4	38	29
		1	4	9	6	10	12	17	137	15	11
		22	16	6	1	4	37	85	117	99	30
		3	2	14	3	2	11	13	193	145	56
		3	1	2	1	11	235	24	26	7	24
		2	1	1	1	5	111	41	97	155	105
		5	6	9	1	3	14	140	92	83	21
		3	3	13	2	17	100	26	9	4	7
		12	1	2	3	3	47	4	246	19	45
		1	3	1	9	3	210	10	24	33	58
		5	2	1	2	5	222	6	105	25	34
		6	8	2	1	10	213	90	45	27	124
		9	4	18	2	2	2	21	24	1	15
		7	7	4	3	11	388	37	60	75	38
		8	12	21	2	3	57	125	7	23	46
		3	5	18	4	7	302	21	124	19	57
		8	4	1	12	2	104	89	4	3	201
		1	21	9	4	1	263	84	166	14	67
		4	1	3	1	5	11	49	131	61	56
		2	2	2	3	1	198	102	27	5	21
		1	1	2	2	5	8	69	38	51	156
		24	4	6	2	1	357	8	101	14	82
		7	25	4	3	5	74	60	117	50	9
		9	4	6	1	1	186	2	66	40	50
		13	39	15	3	10	99	30	48	9	47
		2	1	24	4	3	61	25	367	8	40
		2	1	8	15	1	38	32	13	99	40
		2	3	3	4	8	65	23	128	108	201
		8	9	2	2	3	171	8	116	192	36
		4	1	3	3	1	3	18	214	28	95
		9	5	16	8	9	10	158	24	18	16
		2	5	152	2	4	8	37	54	20	78
		1	10	42	3	1	13	29	74	60	54
		2	1	30	3	2	125	21	411	106	9
		1	4	52	1	2	109	52	4	2	7
		1	8	104	2	5	9	18	67	22	5
		1	2	144	1	4	11	17	79	124	154
		1	5	25	4	3	2	93	24	42	19
		2	3	126	1	3	4	70	54	79	14
		2	8	7	7	1	16	8	21	141	41
		4	7	165	6	1	24	51	55	55	4
		1	2	15	2	1	146	10	56	33	21
		2	3	149	1	5	25	88	240	47	6
		5	2	2	2	115	170	246	32	27	26
		3	1	2	1	3	32	176	105	6	13
		2	12	4	6	1	6	26	10	20	5
		2	3	57	1	2	57	148	26	181	7
		2	2	2	1	57	14	12	26	138	38
		2	4	2	1	15	17	6	53	60	27
		2	4	6	3	27	78	35	6	108	5
		1	5	18	2	13	32	14	44	99	17
		2	4	16	3	5	16	267	9	8	23
		1	1	15	9	5	61	232	4	8	34
		2	3	1	1	2	35	60	1	40	9
		1	3	10	1	9	21	127	56	50	68
		1	1	6	15	2	23	172	72	13	49
		1	4	21	9	53	84	251	23	51	17
		1	3	13	73	20	37	3	11	5	5
		3	5	11	2	2	10	154	82	61	61
		1	3	5	2	5	54	173	19	14	63
		2	5	14	25	3	67	90	11	4	43
		1	83	18	42	2	28	42	83	20	11
		1	16	6	119	1	66	202	4	22	26
		7	4	6	1	6	52	317	22	75	3
		1	54	24	1	2	6	65	33	1	57
		2	97	4	39	3	102	9	47	26	28
		1	15	1	3	1	37	118	11	26	48
		1	2	3	5	6	9	77	47	33	68
		1	11	2	3	2	12	82	4	18	10
		1	13	12	49	1	32	101	7	4	173
		1	2	18	3	4	216	11	4	83	42
		1	12	3	2	7	115	75	24	154	8
		1	9	4	7	3	65	15	1	7	77
		1	12	6	2	12	111	4	38	144	15
		16	3	7	93	3	61	132	42	99	3
		1	5	114	4	4	40	90	8	15	82
		1	1	37	1	1	119	236	25	38	115
		3	2	2	2	1	2	88	121	20	70
		1	2	148	3	1	27	118	30	28	144
		1	1	72	2	3	168	9	49	87	36
		2	2	61	3	2	31	354	50	105	74
		1	1	135	122	7	79	40	50	13	37
		1	4	100	2	10	7	202	91	9	184
		3	8	103	3	5	75	7	18	69	75
		3	1	60	135	109	7	187	9	8	78
		2	2	3	22	118	2	32	21	13	69
		2	1	1	5	6	41	177	16	38	77
		4	1	1	29	3	58	129	6	67	101
		1	4	3	2	2	33	34	71	5	36
		1	1	1	1	1	5	342	32	34	176
		4	23	8	1	5	26	354	37	24	86
		2	1	38	20	1	57	193	10	114	23
		1	3	5	46	5	48	256	7	96	15
		1	1	4	15	13	32	332	135	11	124
		1	3	51	14	7	7	265	61	52	8
		2	1	36	3	10	45	15	25	59	145
		1	3	1	6	26	6	290	101	18	69
		1	3	1	4	3	40	31	106	7	68
		3	4	7	1	6	23	37	107	46	58
		1	2	10	5	1	4	52	83	23	6
		1	3	45	3	1	13	262	13	94	135
		2	1	6	8	1	75	79	66	134	61
		3	1	3	1	2	7	26	14	18	82
		1	1	9	2	3	66	10	75	148	28
		1	16	3	32	8	35	72	8	60	5
		1	2	2	13	1	43	603	59	36	39
		1	2	8	3	2	220	562	111	71	67
		1	1	2	1	5	21	155	76	72	70
		1	5	1	2	8	9	25	4	36	112
		4	6	1	2	11	37	82	7	60	54
		2	2	3	2	13	36	210	59	148	11
		1	1	7	3	15	25	21	3	18	15
		1	2	1	1	3	41	269	57	134	19
		1	2	2	28	12	30	209	12	94	97
		2	1	3	6	4	25	326	4	23	49
		1	1	6	92	2	29	168	6	46	18
		1	50	2	2	7	25	445	24	7	3
		1	56	3	4	17	16	319	14	18	146
		1	4	24	18	1	22	540	35	59	171
		1	2	3	4	2	73	241	89	52	91
		1	2	6	11	1	14	794	73	11	44
		3	22	3	37	2	123	179	8	96	4
		1	1	5	161	2	6	220	28	114	12
		2	1	5	7	17	16	66	39	24	4
		4	2	6	126	3	51	719	3	34	7
		1	9	10	124	8	85	5	53	5	42
		2	7	39	4	14	119	823	118	67	11
		1	2	5	1	2	17	426	47	38	39
		1	1	5	4	4	11	174	75	13	195
		2	1	46	8	8	41	121	116	8	18
		2	2	18	11	1	9	5	79	69	22
		1	1	2	2	12	1	4	66	9	72
		1	8	8	3	36	44	185	23	13	50
		2	5	6	19	8	23	122	47	105	23
		2	10	20	9	19	39	81	23	123	49
		1	3	14	11	6	38	14	70	24	13
		1	1	38	5	10	24	87	66	162	42
		1	3	22	2	8	8	141	2	50	7
		1	1	8	4	1	53	166	37	14	14
		1	3	92	12	10	23	132	28	113	7
		1	4	19	8	1	390	352	22	108	25
		2	1	28	3	4	417	31	30	42	5
		3	1	18	3	10	777	5	52	105	20
		1	4	43	1	11	79	8	46	90	67
		3	1	5	9	5	841	19	6	73	5
		4	2	1	3	4	33	91	26	16	7
		1	1	1	1	3	238	7	82	54	128
		3	2	33	1	2	70	134	19	23	39
		11	2	3	11	3	1931	46	3	24	12
		2	1	14	3	7	109	89	7	34	176
		1	2	29	11	5	58	54	9	163	87
		2	11	32	5	16	25	112	11	131	90
		1	10	11	2	2	58	179	22	60	24
		1	4	6	113	3	112	68	23	9	55
		2	2	15	30	10	180	83	16	45	30
		1	2	18	72	6	24	8	38	82	20
		1	10	2	64	9	21	81	74	124	10
		2	7	7	142	4	46	68	7	36	35
		3	5	17	110	12	45	13	33	291	35
		1	5	18	115	3	84	15	16	304	10
		1	14	1	3	4	4	45	29	161	59
		1	5	25	4	1	103	33	14	45	64
		1	2	27	1	3	13	18	7	2	3
		1	7	10	5	23	33	51	41	17	24
		1	1	54	104	5	41	75	7	37	40
		5	2	1	146	4	19	56	15	12	12
		3	32	3	7	18	44	40	59	20	39
		2	30	2	22	3	194	18	1	7	9
		2	28	14	4	8	57	46	54	51	85
		1	2	9	57	4	62	11	21	32	54
		4	1	38	29	6	20	36	52	34	74
		1	8	6	12	13	343	73	2	34	25
		1	3	5	6	34	3	87	22	32	2
		2	25	3	11	17	88	6	162	52	18
		1	5	6	167	3	127	112	93	7	2
		1	2	6	2	16	175	46	13	20	64
		1	1	1	3	2	43	2	7	12	8
		1	8	11	2	1	141	16	168	37	13
		1	3	14	2	4	43	13	105	17	82
		1	3	64	2	15	8	217	42	2	14
		5	13	9	1	1	234	17	141	45	95
		2	4	27	1	6	130	90	35	161	31
		1	11	4	13	1	70	189	302	304	14
		1	2	13	33	21	115	33	53	291	10
		2	3	5	2	2	32	176	26	36	5
		1	1	5	2	47	37	2	19	124	14
		1	11	2	8	14	60	40	120	82	18
		2	6	26	3	4	66	6	8	45	42
		1	6	5	4	1	17	68	29	9	25
		1	8	1	2	4	12	43	164	84	58
		1	6	3	4	4	27	321	45	20	10
		1	4	10	6	3	19	17	96	34	75
		1	4	21	3	17	2	144	44	16	76
		2	28	7	15	7	88	1249	227	7	72
		2	63	3	16	1	23	468	147	3	24
		1	3	1	40	1	79	122	186	17	29
		1	1	1	26	2	61	78	39	76	133
		4	4	1	1	1	14	192	2	8	58
		2	20	3	1	3	5	57	1	20	68
		1	16	13	1	2	108	114	10	18	8
		1	1	1	5	2	118	492	7	37	8
		1	7	16	29	1	58	42	52	26	3
		1	2	2	22	1	67	456	15	26	24
		1	14	5	13	4	445	120	23	15	15
		1	3	9	2	7	28	128	39	13	17
		2	2	13	1	2	64	156	57	39	53
		1	1	3	15	12	38	80	12	38	11
		1	5	4	2	1	11	10	15	58	75
		1	3	13	5	3	45	451	56	17	14
		1	5	2	1	18	14	7	4	48	52
		3	24	1	18	27	29	131	18	4	89
		2	6	4	13	33	36	15	34	44	20
		1	9	9	6	2	37	89	20	6	40
		1	5	9	3	5	145	153	24	33	22
		1	1	10	6	2	31	138	6	123	5
		1	1	8	2	2	11	117	66	146	4
		1	2	1	19	1	83	46	13	31	41
		1	4	8	4	1	70	275	14	87	23
		1	3	3	6	3	101	122	27	43	76
		1	3	2	37	8	46	447	16	31	6
		6	10	4	1	11	40	11	29	9	58
		1	4	3	8	2	46	92	4	44	41
		8	1	17	9	9	25	12	41	107	30
		23	6	13	36	9	30	134	1	8	41
		1	2	5	56	4	36	304	5	112	73
		6	5	14	21	2	30	1226	37	41	2
		1	4	9	27	1	46	5	55	70	12
		1	2	5	16	6	13	56	66	70	48
		3	2	4	4	8	29	1419	35	41	4
		9	4	20	24	1	63	39	40	112	9
		3	1	10	6	1	12	597	1	8	41
		2	4	18	4	3	56	69	9	107	28
		12	3	1	8	20	28	6	5	44	143
		1	7	1	21	1	31	82	30	9	20
		1	3	20	3	15	32	8	50	31	7
		25	1	18	9	1	11	87	2	43	12
		4	2	118	104	6	54	11	27	87	8
		6	18	7	63	1	13	241	1	31	14
		8	5	2	10	4	5	4	12	146	67
		9	1	3	115	3	5	114	5	122	185
		1	5	3	2	4	24	91	1	33	111
		1	14	2	2	23	195	10	16	6	104
		6	2	1	22	1	9	72	3	44	58
		3	5	3	108	4	77	257	50	4	29
		13	3	13	17	1	3	83	21	48	114
		9	9	1	34	2	47	105	8	17	89
		1	5	10	133	2	49	56	9	58	288
		2	2	5	8	3	76	23	29	38	13
		4	5	2	3	4	121	120	4	39	28
		2	4	8	21	13	4	87	9	13	148
		6	13	3	8	5	85	67	14	15	13
		1	16	5	4	2	3	90	9	26	39
		1	2	2	6	4	38	33	30	26	84
		2	5	4	24	5	24	123	23	37	11
		3	1	3	4	6	55	211	15	18	53
		1	8	6	16	7	34	88	50	20	212
		15	2	2	27	1	58	127	5	7	20
		1	2	3	76	2	40	105	15	75	116
		1	8	10	36	1	38	80	9	17	180
		1	22	9	9	5	12	69	30	3	35
		8	6	3	8	8	12	101	16	7	96
		10	2	1	1	9	10	41	166	16	78
		1	6	4	42	75	46	102	12	34	100
		2	2	1	4	3	3	34	30	20	60
		2	1	1	19	1	169	25	16	84	137
		2	2	5	2	2	22	72	15	178	12
		7	2	2	6	3	23	67	19	180	103
		1	4	10	3	2	206	19	53	34	222
		2	12	4	6	4	12	16	23	104	9
		2	61	4	13	1	16	24	25	102	16
		3	1	4	18	6	2	22	18	63	74
		5	5	3	1	1	97	5	3	17	273
		1	2	5	5	3	53	25	50	15	10
		1	3	2	2	1	47	53	2	2	92
		2	3	6	15	2	3	190	5	64	46
		5	6	2	1	3	6	200	33	32	25
		3	13	1	2	1	28	73	19	216	148
		2	2	8	13	3	172	9	10	7	18
		7	4	159	1	29	17	91	72	6	9
		14	82	2	2	1	2	25	17	10	128
		3	2	3	1	22	60	83	224	14	19
		2	1	11	5	11	46	12	78	15	3
		13	77	10	1	11	11	140	26	69	35
		1	1	7	3	9	27	45	12	1	12
		2	2	11	2	1	41	28	3	16	129
		4	2	4	3	50	17	58	26	2	12
		9	15	76	4	5	39	6	37	15	7
		2	13	217	1	1	59	77	91	48	37
		2	3	135	4	13	153	26	35	55	77
		13	12	1	1	15	122	18	7	64	72
		1	2	6	2	5	111	16	85	51	10
		2	39	1	7	20	68	132	12	10	81
		8	21	1	1	52	166	498	102	15	10
		6	3	14	2	93	16	36	64	12	21
		3	2	10	5	10	26	44	49	43	7
		2	6	9	2	1	58	119	154	43	32
		2	1	6	3	8	43	96	128	12	41
		2	8	6	144	2	34	80	173	15	15
		5	12	5	2	13	17	82	48	10	139
		10	2	2	167	1	65	57	59	51	49
		12	7	13	9	2	28	67	135	64	101
		5	3	5	2	1	5	367	35	55	61
		1	4	12	3	3	7	484	4	48	3
		2	2	1	131	1	123	360	95	15	38
		12	10	10	4	1	126	42	325	2	38
		2	1	3	1	2	22	63	17	16	124
		1	3	26	2	9	28	73	43	1	3
		1	1	11	35	5	51	51	14	69	73
		2	3	17	100	1	8	32	29	15	149
		2	36	5	3	9	43	43	71	14	8
		84	6	2	5	4	78	63	34	10	19
		2	2	4	37	1	34	204	43	6	91
		28	7	5	42	3	4	100	36	6	47
		44	1	3	77	1	197	192	173	215	61
		3	1	44	7	9	14	21	13	32	52
		1	3	6	1	3	1	29	67	64	4
		12	12	2	164	6	40	5	58	1	155
		28	3	17	192	2	24	31	41	15	31
		2	3	4	17	11	18	190	60	17	203
		1	83	9	25	1	15	55	7	63	64
		2	1	16	7	24	2	16	3	102	13
		1	7	1	4	6	54	248	18	104	118
		28	4	3	77	1	84	36	5	34	89
		3	10	1	10	3	23	23	123	180	92
		1	7	12	3	8	54	273	2	178	100
		19	2	1	12	4	91	98	33	138	95
		1	15	1	10	3	260	81	72	117	85
		2	4	5	8	18	118	373	49	151	45
		7	5	4	8	12	5	172	63	2	247
		6	5	2	11	5	40	147	29	40	28
		2	2	4	3	6	13	45	204	29	25
		12	8	4	10	1	49	265	59	37	10
		2	5	4	77	15	26	188	11	183	14
		3	9	3	4	9	100	11	30	32	60
		1	3	15	7	1	36	110	63	69	53
		3	5	19	25	6	41	168	16	12	57
		1	1	18	17	9	60	85	39	24	11
		2	3	3	192	2	15	69	11	74	54
		1	8	2	164	17	28	150	21	26	123
		2	7	7	1	1	309	37	109	87	51
		3	2	2	7	4	16	45	35	76	10
		5	4	2	77	2	154	54	76	22	8
		2	2	3	42	5	213	244	20	20	9
		1	9	9	5	231	193	20	85	61	21
		2	2	11	37	3	40	27	51	37	27
		2	4	7	5	10	175	16	12	9	19
		2	1	6	27	9	22	182	19	75	15
		1	8	3	46	1	158	334	28	7	8
		1	8	1	1	4	40	12	98	157	50
		1	7	3	10	2	44	9	90	19	24
		1	2	1	2	1	28	142	34	41	94
		1	1	3	9	6	36	83	18	22	5
		2	3	3	32	10	165	141	30	26	35
		5	1	1	13	25	43	43	20	111	85
		3	2	33	57	5	74	62	14	50	20
		1	3	2	2	1	113	33	4	12	77
		1	3	2	6	160	189	14	5	12	26
		1	2	7	4	8	2	36	9	130	28
		2	2	6	3	102	71	10	18	34	190
		9	31	26	4	1	61	8	28	90	46
		1	17	20	9	17	50	17	9	185	87
		5	40	15	7	1	90	59	27	210	224
		2	6	28	2	4	28	33	24	134	19
		4	5	1	1	4	225	215	43	74	40
		20	64	10	48	8	69	4	63	124	9
		33	9	3	3	3	40	81	20	31	3
		4	4	21	4	10	31	102	27	108	49
		2	3	3	7	1	9	30	20	24	56
		1	1	15	1	2	69	167	84	3	33
		2	3	3	2	1	97	261	11	30	188
		1	2	6	5	8	6	178	17	60	29
		6	2	4	3	1	75	27	30	87	17
		2	2	1	21	13	75	338	30	37	197
		2	2	4	5	4	88	66	3	2	41
		2	14	34	5	4	88	43	3	13	28
		2	5	4	9	7	112	127	25	9	4
		9	10	24	3	20	139	112	63	5	12
		23	8	1	4	3	11	249	12	7	38
		2	5	11	3	1	75	74	29	8	44
		12	3	84	1	5	10	85	8	19	29
		1	8	5	28	6	1067	16	3	9	51
		2	1	3	68	10	310	102	27	52	32
		2	1	7	51	6	270	23	96	19	26
		2	3	15	2	9	242	5	62	11	61
		1	14	8	23	1	29	35	41	38	46
		1	13	7	1	3	196	382	5	18	66
		1	2	9	1	16	747	36	11	9	14
		1	2	1	1	21	18	29	17	8	28
		6	1	4	1	2	57	176	6	71	19
		1	1	7	3	21	229	4	24	66	94
		1	2	5	2	69	267	6	8	6	135
		32	26	7	12	1	352	310	15	104	58
		1	20	4	37	2	110	247	40	85	82
		1	4	1	12	12	80	350	11	47	43
		2	10	4	37	1	568	164	20	2	74
		51	43	5	2	10	111	170	2	51	90
		4	20	9	3	3	56	1083	15	87	29
		1	5	6	1	9	134	227	31	37	3
		1	1	4	1	11	29	71	46	14	33
		1	3	3	1	10	200	107	65	15	25
		8	3	8	1	3	109	156	28	20	2
		1	2	15	23	4	4	743	52	42	13
		1	1	17	2	3	96	24	13	3	6
		2	1	336	51	1	2	367	21	14	6
		2	2	2	1	6	54	1007	27	31	15
		1	2	5	95	1	20	61	14	11	12
		14	2	1	1	16	23	34	45	16	18
		19	1	3	4	4	170	70	31	12	61
		1	11	20	4	10	85	184	4	62	24
		7	7	1	3	6	10	135	7	25	5
		1	14	6	9	3	46	210	16	21	62
		2	2	2	5	1	29	261	115	24	62
		7	22	37	5	4	64	414	26	10	56
		1	13	6	21	6	12	74	19	50	21
		1	1	2	3	6	6	76	12	57	14
		2	2	1	5	19	13	42	7	32	47
		2	4	3	2	2	123	184	75	55	21
		4	2	10	1	5	16	413	7	9	6
		2	13	9	7	84	82	386	36	5	19
		6	1	2	4	12	6	481	20	16	38
		19	10	2	3	2	128	33	148	7	12
		22	2	4	48	1	47	392	5	10	23
		5	4	3	1	1	71	166	140	5	2
		50	1	3	2	13	9	57	3	62	115
		12	3	6	7	9	161	150	13	3	33
		36	8	2	10	25	24	6	102	30	53
		1	16	2	5	14	213	4	38	52	24
		1	2	25	3	3	38	28	35	17	4
		8	10	4	4	5	79	300	54	2	4
		4	6	21	6	14	153	190	47	90	77
		1	21	9	2	29	468	133	82	9	56
		1	11	6	13	10	234	129	9	6	22
		1	3	5	32	1	94	43	28	3	86
		5	2	5	9	4	193	57	18	27	10
		1	1	4	48	1	44	124	180	18	7
		4	2	2	2	3	147	15	7	75	31
		6	5	15	10	2	9	12	13	9	53
		9	3	1	1	1	95	32	13	45	16
		3	3	4	2	3	18	165	103	143	6
		2	17	8	1	30	218	106	53	17	3
		2	1	8	2	53	148	23	20	2	3
		2	3	12	1	57	33	126	213	17	54
		2	15	13	3	1	201	96	70	55	9
		2	7	15	149	2	51	37	5	9	49
		1	1	14	1	8	113	103	89	9	8
		2	2	25	5	2	135	138	18	12	34
		1	16	10	21	1	13	41	2	21	36
		1	5	2	4	31	21	34	85	14	15
		1	4	12	8	2	143	76	45	12	7
		1	17	1	6	3	118	3	23	3	20
		1	17	3	9	1	60	73	10	44	15
		1	1	8	32	1	60	233	16	7	95
		1	2	7	1	3	4	4	8	42	4
		3	8	2	32	51	26	9	93	24	8
		1	15	3	2	14	312	20	23	34	3
		1	1	9	2	37	23	224	63	20	62
		1	6	25	8	1	130	9	19	37	42
		3	25	4	16	13	215	10	97	68	14
		1	7	3	1	35	69	80	23	3	57
		1	8	2	3	1	40	260	4	9	37
		2	6	8	81	2	158	36	57	29	4
		1	4	11	1	4	235	63	75	6	13
		8	3	2	149	1	217	44	130	2	8
		2	2	6	1	1	30	229	20	60	14
		10	93	1	1	5	55	401	6	24	57
		4	12	5	1	5	101	291	58	56	13
		1	5	28	1	6	60	39	25	26	25
		3	17	7	1	2	177	11	67	17	23
		5	2	25	3	2	227	181	124	26	27
		8	1	6	2	1	180	69	31	13	20
		114	3	10	2	1	41	142	91	18	46
		5	2	6	15	7	59	154	11	61	75
		180	10	2	4	2	29	127	59	67	15
		4	18	2	1	6	91	253	95	12	83
		2	2	3	4	6	71	632	22	153	34
		6	1	22	4	2	58	179	56	21	116
		5	2	5	1	2	8	114	3	15	385
		2	10	3	4	1	50	100	105	14	158
		5	2	6	1	1	41	139	337	42	121
		1	4	31	15	2	2	102	22	11	5
		1	21	2	2	1	23	390	60	7	87
		2	1	18	3	4	6	1035	47	4	43
		3	2	2	1	1	76	188	68	5	255
		4	5	6	1	1	164	37	4	4	307
		2	31	6	1	4	92	20	58	52	350
		1	8	4	1	2	58	832	28	38	251
		3	80	1	1	2	41	163	23	48	28
		1	5	2	226	1	282	42	13	9	179
		1	14	4	3	1	31	28	71	25	5
		9	4	1	1	1	76	147	141	47	45
		6	19	1	1	1	82	134	41	48	65
		4	35	13	16	4	78	24	18	37	20
		5	3	1	2	1	331	62	4	5	93
		4	3	12	2	3	270	307	115	23	20
		4	108	1	33	21	88	114	50	17	74
		3	1	37	1	1	95	41	41	225	101
		1	5	1	33	2	37	56	39	56	13
		2	6	2	5	1	87	4	91	39	9
		1	3	5	8	1	46	80	34	62	97
		7	8	4	3	12	22	27	77	14	12
		3	4	1	5	1	3	21	125	82	14
		5	5	3	21	1	173	25	18	38	7
		3	1	2	5	3	26	58	18	98	3
		10	8	2	1	2	21	136	21	63	63
		2	5	1	3	2	29	33	32	18	12
		5	1	3	149	3	129	10	23	127	91
		2	4	7	1	1	85	58	48	52	73
		25	3	3	2	2	94	133	2	154	80
		4	1	6	1	1	27	87	196	68	14
		4	1	28	2	1	44	278	27	55	58
		5	1	1	4	5	57	111	24	60	66
		6	3	9	5	10	27	6	9	87	26
		4	2	3	7	10	182	22	23	106	55
		1	5	1	10	13	61	10	200	191	27
		2	1	3	6	4	3	35	42	170	66
		3	6	2	2	103	105	43	269	6	98
		1	8	5	6	24	98	145	63	67	84
		1	3	3	5	1	184	194	60	30	18
		8	48	4	15	3	92	222	81	9	25
		1	1	11	1	3	253	159	33	357	8
		1	8	5	47	2	81	156	7	68	42
		14	10	10	70	14	221	106	13	1	25
		16	2	8	7	3	139	27	55	7	44
		1	6	11	4	21	3	41	47	60	2
		1	10	14	7	3	48	72	74	53	2
		2	3	6	2	7	23	135	228	70	31
		1	1	4	8	7	130	174	46	36	13
		2	3	14	9	1	143	8	27	11	22
		1	29	18	6	1	79	24	21	62	42
		15	1	2	5	4	111	297	14	91	43
		3	2	95	8	152	65	20	19	7	35
		1	1	17	7	113	178	47	96	2	13
		1	7	3	8	17	132	5	62	35	12
		15	1	10	2	7	14	257	44	4	18
		2	7	12	7	13	53	124	17	53	61
		15	1	3	1	4	32	231	35	21	75
		18	6	2	2	7	94	180	35	51	14
		8	7	4	3	3	64	85	21	40	7
		1	2	2	8	10	31	20	60	125	62
		10	2	2	5	4	127	81	5	30	62
		2	1	1	1	3	13	9	100	69	19
		2	8	10	3	7	46	137	29	31	10
		1	1	6	19	1	57	19	10	11	36
		5	1	10	140	29	54	64	126	103	78
		1	1	4	64	5	57	230	91	4	8
		4	2	33	3	30	9	13	79	78	78
		1	4	3	4	7	88	47	282	23	6
		1	6	2	21	8	2	427	114	66	5
		1	2	21	1	2	318	257	99	65	18
		2	12	18	5	3	79	265	4	80	4
		2	4	14	5	3	32	75	224	128	30
		3	13	3	1	24	49	22	4	42	24
		3	2	4	1	2	59	42	148	31	52
		4	13	10	2	2	127	15	20	25	16
		3	2	5	26	1	9	17	106	150	1
		2	2	5	5	1	19	13	211	114	7
		2	1	2	4	6	37	65	109	18	152
		1	1	4	2	4	56	6	121	24	127
		7	2	2	9	5	18	67	63	26	57
		14	4	38	11	1	10	192	57	6	20
		9	14	10	1	10	15	292	80	14	7
		4	9	98	5	4	31	12	11	48	100
		23	1	7	2	4	14	87	9	15	141
		6	14	3	1	10	11	65	135	6	47
		1	9	2	5	4	10	259	2	7	11
		1	8	3	2	1	38	5	39	75	49
		2	2	17	10	7	110	122	16	10	27
		2	1	7	3	3	464	6	20	114	7
		6	3	41	18	15	429	223	177	213	41
		1	8	1	142	12	325	28	67	24	61
		5	5	7	3	23	364	17	66	50	13
		3	1	3	3	5	184	9	79	124	75
		3	2	18	3	1	333	103	110	73	43
		1	4	3	6	3	314	52	2	22	48
		2	4	2	2	3	168	14	6	57	16
		2	17	6	1	17	388	185	7	26	24
		5	2	15	2	1	5	23	76	21	58
		1	7	5	17	7	3	161	8	100	33
		1	2	10	1	17	4	4	27	95	19
		1	1	3	15	8	633	151	45	86	171
		21	15	8	7	12	34	112	15	138	51
		5	1	7	6	1	27	121	42	81	81
		6	1	34	4	5	96	2	139	31	14
		1	2	1	3	1	58	28	61	16	60
		2	6	12	15	1	155	11	33	45	18
		5	3	8	3	1	99	122	34	72	26
		6	3	7	2	36	55	7	12	79	136
		1	1	1	18	18	37	21	107	167	21
		2	1	3	3	15	242	350	24	197	2
		67	1	7	8	8	56	30	48	15	10
		141	4	12	16	3	59	251	10	11	40
		2	3	3	2	1	66	59	6	238	31
		22	4	4	8	3	16	2	40	117	55
		1	5	4	34	1	33	50	19	45	20
		6	3	26	3	1	19	44	97	18	23
		2	3	2	2	4	133	35	18	15	16
		4	2	2	48	2	14	124	27	37	83
		3	6	4	23	2	150	111	31	26	4
		10	3	1	8	3	18	122	25	13	18
		10	2	2	8	9	29	22	52	181	24
		3	8	1	12	28	127	61	4	27	3
		1	1	8	4	1	7	32	112	23	21
		2	3	9	4	14	117	9	70	94	28
		1	3	16	4	1	206	84	45	56	18
		13	7	2	14	8	48	22	39	81	21
		3	5	8	24	1	12	145	27	9	4
		3	2	1	1	14	22	67	37	216	67
		20	6	2	17	1	24	36	10	3	32
		5	1	6	3	4	197	74	21	130	30
		4	2	17	6	2	240	186	17	164	11
		2	4	22	1	5	125	31	75	42	8
		1	2	9	9	3	21	70	7	79	66
		1	3	4	5	16	42	35	38	5	11
		1	20	3	2	2	234	29	13	336	10
		5	2	32	6	4	159	285	30	80	7
		1	1	30	22	4	6	75	15	34	12
		1	1	1	4	1	164	22	43	109	14
		2	5	3	2	1	65	21	3	98	9
		1	1	11	1	4	204	28	13	18	12
		2	10	4	1	2	71	129	34	133	38
		2	12	7	2	2	176	130	27	18	13
		2	7	5	4	2	67	132	87	50	37
		1	6	11	10	10	76	29	10	70	23
		2	6	131	3	6	6	18	144	24	65
		2	7	137	1	15	7	195	19	8	40
		3	164	2	4	2	253	146	37	24	15
		1	40	4	15	2	83	111	8	53	2
		4	80	2	4	8	204	290	22	219	12
		3	116	20	9	2	130	19	5	6	12
		2	15	1	1	8	19	2	46	20	7
		1	74	7	3	1	82	99	26	46	32
		1	103	33	3	1	48	127	6	153	22
		1	4	2	11	3	36	10	16	51	18
		1	1	6	1	2	19	40	118	16	42
		1	3	2	2	2	127	245	117	29	6
		1	2	2	9	7	23	5	203	16	46
		6	5	6	1	8	68	209	13	6	8
		2	4	3	3	1	34	57	34	115	3
		1	9	3	2	2	81	20	105	12	75
		1	3	6	4	1	91	238	81	14	7
		4	28	29	1	4	47	130	6	177	17
		3	8	12	1	2	149	261	37	122	34
		1	7	4	1	1	88	100	56	30	12
		1	28	1	10	2	54	32	45	7	47
		2	3	2	5	1	107	71	113	74	194
		1	3	3	5	3	83	192	8	29	21
		3	8	4	3	12	117	18	119	62	48
		2	11	9	1	5	37	17	46	64	93
		1	30	2	1	6	9	50	24	37	21
		2	6	1	7	2	57	14	80	38	19
		2	2	2	6	9	10	22	136	5	15
		8	1	2	11	48	53	17	3	58	48
		5	4	2	9	54	24	65	11	21	29
		3	8	5	15	6	110	116	24	161	37
		1	20	3	1	2	39	40	62	59	47
		2	7	2	1	5	108	185	2	75	12
		2	3	16	5	5	95	150	1	15	13
		2	9	13	2	1	196	5	2	23	25
		1	421	1	7	13	123	9	9	195	4
		1	2	128	3	21	82	14	3	54	88
		2	8	82	2	2	34	1	26	392	47
		1	5	218	8	1	512	9	4	13	10
		1	21	7	2	5	29	35	3	98	3
		1	3	7	4	10	10	26	13	133	11
		2	7	3	2	3	45	162	22	48	12
		3	3	1	12	21	63	335	49	89	21
		1	2	19	4	1	147	58	62	14	23
		2	8	3	1	3	93	152	4	82	57
		6	16	2	23	3	52	79	70	56	3
		7	1	8	3	4	16	612	26	60	6
		1	4	1	5	2	62	323	65	4	3
		1	2	2	4	3	39	176	161	28	24
		20	15	3	11	23	26	676	30	2	32
		3	2	6	1	5	99	348	53	21	24
		2	6	4	4	8	59	410	2	4	20
		5	3	6	4	1	339	99	50	17	71
		5	8	2	1	1	63	545	47	43	25
		5	9	1	6	3	55	990	82	66	6
		32	10	4	7	4	170	55	80	9	39
		1	4	2	3	33	27	440	63	51	52
		29	2	4	16	1	14	16	28	6	12
		26	4	2	2	6	30	109	45	103	5
		9	3	2	1	17	79	72	16	63	6
		2	4	6	1	4	58	63	2	26	4
		6	7	4	3	1	15	243	7	37	23
		4	29	11	4	60	38	62	25	201	3
		2	20	10	10	3	173	69	151	48	62
		2	7	19	5	9	48	15	20	23	58
		45	11	3	36	27	61	8	90	2	3
		5	3	13	3	2	83	13	17	75	25
		1	1	6	16	1	51	31	29	64	12
		11	1	5	5	7	202	506	55	24	43
		1	4	2	38	6	68	446	38	3	9
		43	3	12	34	8	117	161	37	34	57
		2	2	15	18	51	37	1853	65	57	17
		1	4	15	6	1	4	862	13	80	15
		83	1	3	1	1	105	161	144	21	10
		3	2	89	6	1	200	297	104	1	38
		2	3	35	9	3	175	1212	79	11	10
		67	1	69	3	3	26	151	2	14	29
		3	1	45	35	16	35	296	3	8	66
		1	2	4	5	5	13	250	41	28	8
		51	4	5	1	1	29	71	92	56	14
		8	5	1	2	9	81	236	118	3	4
		37	2	12	5	3	43	340	71	64	62
		7	5	10	19	1	32	23	65	29	19
		2	2	8	2	2	3	236	75	208	13
		8	2	62	8	3	37	548	55	108	28
		5	1	8	18	6	21	29	79	52	2
		3	31	2	2	4	135	29	37	4	28
		6	1	3	2	4	119	649	33	20	19
		22	10	14	1	5	23	51	54	15	3
		18	13	12	2	1	113	384	16	6	19
		1	15	1	4	3	39	32	185	87	26
		1	37	10	2	1	98	56	65	52	11
		31	1	5	15	4	94	218	60	20	15
		18	18	21	2	7	80	760	16	7	39
		2	14	5	14	7	14	219	58	36	5
		1	3	28	1	3	124	783	13	44	34
		25	2	3	3	4	75	25	31	66	2
		1	77	5	7	1	12	147	23	126	10
		25	10	1	5	1	133	77	9	107	3
		1	11	2	4	1	145	125	11	50	14
		15	20	17	1	11	32	19	37	18	13
		1	11	5	1	2	35	10	76	38	48
		1	8	15	2	1	91	43	6	43	17
		25	1	4	1	11	98	121	87	18	25
		2	2	2	3	23	154	97	3	9	4
		1	2	3	1	1	36	60	3	4	8
		20	1	12	1	2	172	28	77	87	6
		2	2	13	27	2	81	910	32	24	21
		7	1	4	3	4	168	18	4	9	25
		1	3	1	5	1	7	1	62	93	118
		1	1	1	10	1	21	35	6	80	18
		1	20	2	2	6	14	16	21	39	42
		1	40	1	101	3	26	73	1	26	28
		1	2	5	24	3	36	72	7	24	24
		2	8	1	2	9	121	129	74	54	27
		1	1	3	2	1	61	87	34	22	31
		1	1	8	200	3	3	269	16	36	28
		3	4	2	1	7	173	12	43	28	30
		1	90	8	8	1	19	390	38	14	11
		2	13	7	66	10	137	88	192	2	18
		1	11	5	4	1	43	77	6	28	2
		1	25	1	1	6	56	57	5	8	2
		1	12	1	1	1	13	5	36	45	50
		2	8	3	35	1	98	75	9	68	52
		1	21	26	30	1	87	78	72	25	11
		2	9	10	1	1	19	52	24	59	140
		1	2	1	13	8	53	56	24	23	20
		1	4	21	3	5	55	166	19	28	57
		1	2	4	4	3	70	687	23	56	20
		2	14	1	10	1	106	52	18	9	47
		3	10	33	2	1	108	148	46	26	4
		1	3	16	1	6	33	229	32	66	16
		1	2	6	5	2	42	132	31	62	2
		1	10	1	2	4	122	16	56	4	8
		1	1	4	1	2	140	430	3	42	6
		1	16	1	7	1	186	142	6	20	39
		1	3	34	2	2	5	124	5	8	5
		1	78	36	6	5	30	36	13	10	3
		1	18	7	1	5	15	94	31	9	27
		1	9	17	4	2	47	128	49	59	8
		2	3	2	136	2	16	250	9	31	17
		2	59	1	3	4	166	158	66	18	9
		1	5	1	58	1	21	91	8	32	38
		1	12	14	1	2	16	60	15	31	69
		1	4	4	3	1	34	419	16	162	117
		2	5	3	13	2	55	220	34	33	19
		1	1	2	4	4	168	356	15	41	27
		1	6	9	10	3	173	87	33	18	71
		1	2	1	2	8	81	98	80	42	32
		2	1	24	5	3	190	122	34	215	33
		1	1	4	71	2	77	159	2	3	178
		1	4	2	19	1	2	97	57	51	138
		2	9	13	9	1	4	90	109	50	120
		2	1	3	1	10	12	72	21	30	80
		1	2	5	2	1	33	139	54	30	36
		1	2	3	1	3	65	79	34	49	37
		2	9	17	17	5	45	9	12	8	58
		1	14	3	13	1	89	194	10	5	24
		1	8	3	3	5	8	151	16	78	11
		2	2	3	2	2	17	145	21	33	12
		1	2	2	66	2	49	144	33	13	74
		3	16	11	3	1	131	25	9	29	13
		1	1	11	2	2	24	4	78	15	30
		3	1	12	9	1	19	11	12	49	9
		7	6	2	8	74	19	3	97	9	20
		1	10	5	1	6	8	101	22	4	62
		4	18	16	6	44	28	204	10	46	39
		2	7	3	13	10	116	54	30	17	9
		2	6	8	2	4	92	109	5	14	21
		1	1	1	16	44	87	393	35	8	58
		2	8	8	5	9	38	23	28	18	9
		1	11	27	30	6	15	87	30	19	7
		1	26	5	1	4	26	7	30	5	39
		1	3	21	4	3	61	139	15	35	11
		6	1	18	13	5	66	272	9	30	48
		1	7	1	6	7	44	26	32	67	6
		2	8	1	10	5	14	64	58	5	47
		2	6	8	1	11	39	62	3	22	11
		1	2	12	7	23	75	100	10	21	26
		1	3	8	1	1	184	1201	127	62	49
		5	13	1	12	2	16	151	90	50	5
		1	13	5	3	3	64	15	10	2	35
		26	3	7	3	25	100	202	12	2	169
		5	21	7	2	1	260	829	10	4	68
		2	23	1	22	5	43	162	59	119	80
		1	7	1	5	3	62	63	22	11	81
		1	3	5	3	8	12	76	89	20	3
		2	14	2	1	4	8	81	13	26	68
		9	5	9	7	4	140	11	17	18	24
		2	1	19	1	2	53	31	26	42	137
		1	1	53	6	3	5	162	20	28	60
		3	25	6	5	16	77	72	29	4	59
		1	23	11	2	5	71	28	15	26	68
		1	7	37	24	32	603	7	16	23	79
		1	3	3	3	5	48	36	52	15	120
		2	2	5	10	2	18	10	25	46	58
		5	3	2	8	5	27	22	39	11	3
		4	4	4	26	3	276	262	38	2	2
		2	5	1	4	1	238	83	40	25	28
		2	1	2	6	7	20	31	215	16	36
		1	6	2	110	2	67	7	80	2	5
		1	37	17	125	3	17	13	8	16	9
		1	4	15	2	2	88	13	14	52	44
		2	9	1	82	9	96	884	9	23	15
		2	2	30	12	2	17	166	54	21	29
		1	17	3	5	7	7	197	31	10	25
		1	22	3	21	10	116	150	16	5	5
		2	4	2	12	5	60	189	16	15	74
		1	2	4	4	3	59	14	45	12	117
		1	10	2	2	2	153	11	9	38	4
		5	19	4	2	6	58	42	28	17	3
		1	6	2	14	21	1	29	73	2	23
		1	11	3	2	42	17	126	15	26	5
		1	18	8	1	4	2	126	9	7	38
		1	20	10	17	1	11	10	48	3	79
		1	5	3	1	1	73	427	13	8	43
		1	108	10	13	3	102	47	20	15	14
		1	16	2	23	16	86	68	60	6	10
		2	9	2	29	1	7	102	5	29	43
		5	5	5	13	4	41	116	28	53	45
		1	7	19	17	2	38	316	4	37	20
		2	2	17	3	2	11	94	24	3	8
		1	4	25	3	5	33	98	82	2	12
		2	2	2	8	6	21	177	22	59	23
		1	1	18	5	20	147	126	4	42	28
		1	6	25	3	11	8	82	16	8	4
		2	2	2	2	5	26	41	22	35	2
		1	3	34	8	8	14	212	12	70	16
		1	3	1	14	1	12	487	30	16	45
		1	14	1	1	1	26	327	50	6	9
		1	10	1	9	3	4	13	25	167	36
		1	2	14	2	2	65	14	45	1	4
		3	9	6	1	2	72	269	2	59	16
		1	39	11	4	4	41	26	4	29	17
		2	4	2	7	1	22	334	139	27	4
		1	10	2	2	15	2	50	3	19	3
		1	7	4	5	18	40	227	45	88	2
		1	1	1	4	2	48	142	14	8	18
		1	10	34	5	3	16	55	84	16	2
		1	3	2	3	2	172	118	21	2	10
		4	8	5	8	12	7	21	9	31	13
		2	20	2	1	5	38	16	21	119	60
		2	53	30	1	7	18	50	70	55	18
		1	149	3	14	20	61	87	123	12	10
		11	4	10	11	8	66	308	51	36	30
		1	97	4	75	4	72	6	71	11	15
		2	30	10	32	1	216	109	64	65	7
		2	2	2	124	6	49	59	52	61	10
		2	4	5	10	18	25	66	41	7	73
		7	3	23	3	3	18	10	316	175	60
		3	3	2	1	2	8	157	70	7	10
		11	2	125	3	6	20	190	116	20	58
		1	2	1	2	1	55	52	311	8	40
		1	1	6	52	6	41	88	10	4	8
		1	6	16	12	1	240	190	2	173	17
		4	11	5	6	1	9	44	18	34	116
		1	82	1	92	3	4	21	84	2	29
		2	5	3	1	1	33	235	4	83	24
		2	215	9	6	6	174	72	7	102	136
		1	53	8	6	21	35	119	119	43	167
		2	2	7	3	36	105	287	18	82	34
		2	49	1	8	10	53	117	87	2	19
		2	2	2	2	7	65	29	135	89	175
		2	6	4	1	3	4	47	55	13	38
		1	2	2	2	2	61	306	54	3	103
		1	1	2	12	7	69	185	44	105	114
		1	2	8	1	3	39	29	88	11	5
		4	1	12	13	21	58	121	133	81	19
		1	2	4	3	5	128	52	17	18	15
		2	1	6	4	3	12	157	54	10	58
		1	2	3	8	1	58	124	57	9	32
		2	2	1	2	28	105	91	137	58	156
		1	2	2	9	3	47	148	36	5	13
		1	3	3	26	12	9	119	15	29	27
		2	3	11	3	2	60	162	13	14	12
		3	23	14	8	19	14	42	239	55	89
		3	3	3	7	6	2	47	98	40	86
		3	22	7	10	3	115	509	19	58	19
		3	1	7	7	3	31	356	57	17	25
		1	23	2	1	6	25	239	13	8	17
		2	23	56	1	40	15	404	61	20	16
		5	13	7	2	27	117	322	3	48	43
		3	2	7	1	6	62	7	12	17	71
		1	4	5	1	6	50	211	71	24	13
		1	17	1	9	2	18	60	12	6	18
		2	6	3	1	41	2	132	19	11	36
		1	8	1	2	6	27	135	33	11	10
		2	3	2	1	4	44	113	63	40	92
		4	9	3	12	2	208	31	12	15	13
		2	3	6	4	5	103	156	54	52	42
		5	11	3	18	30	6	26	24	72	41
		1	12	5	7	2	149	63	19	17	48
		11	1	2	3	2	71	19	143	3	95
		2	3	10	6	5	66	35	12	56	23
		4	1	3	1	9	83	256	29	58	42
		1	3	3	17	3	37	66	95	214	3
		1	3	36	1	1	85	40	17	141	35
		2	13	3	15	9	67	290	8	67	20
		3	26	13	6	10	153	595	49	24	52
		2	8	5	25	3	51	166	40	15	30
		2	26	7	2	5	23	26	18	61	78
		1	11	7	3	14	20	5	27	93	30
		1	5	10	20	4	10	34	35	19	60
		1	1	5	1	1	68	6	39	19	171
		3	10	3	1	7	19	20	28	30	20
		2	2	1	1	9	20	80	51	56	89
		1	22	4	1	13	53	8	11	16	26
		1	2	5	3	37	133	104	96	34	112
		1	1	1	11	42	58	192	58	78	10
		1	8	9	10	2	4	18	25	68	2
		1	50	5	5	1	11	8	73	99	58
		1	7	2	2	5	6	46	33	7	49
		2	4	30	57	14	89	10	47	5	45
		1	5	5	11	2	53	57	189	41	81
		1	3	5	11	5	55	72	127	83	37
		1	5	2	6	8	23	282	139	87	18
		1	1	6	2	3	26	34	18	7	30
		2	10	2	9	1	25	114	57	18	11
		3	5	6	44	1	39	33	26	121	50
		1	16	12	3	5	37	22	81	20	32
		1	6	3	5	1	32	390	41	6	21
		1	4	7	10	5	68	152	10	56	32
		1	40	1	4	3	60	99	26	91	97
		3	6	6	8	2	76	70	380	5	48
		2	4	13	3	1	78	375	18	10	18
		2	17	4	8	5	28	26	10	28	19
		1	4	1	20	4	59	201	12	213	49
		1	7	36	2	1	99	35	73	30	12
		1	3	4	11	8	5	9	25	3	14
		1	3	9	10	2	23	66	70	56	41
		1	5	60	2	18	72	12	50	30	147
		1	15	22	5	5	5	72	46	27	7
		1	8	10	6	5	37	261	31	70	68
		2	6	14	21	6	88	87	3	11	19
		2	1	7	6	2	22	63	53	63	22
		2	6	5	4	6	11	38	13	25	23
		1	2	1	2	4	53	4	31	6	37
		2	13	1	1	2	113	242	84	2	84
		3	37	4	31	4	8	43	6	65	34
		1	11	3	42	2	6	174	11	22	11
		1	16	23	5	3	31	189	29	147	31
		1	2	3	2	2	44	286	137	22	79
		9	3	2	2	4	229	236	159	15	72
		2	2	1	2	4	132	42	92	14	28
		8	4	5	1	2	34	62	3	13	30
		7	8	8	6	3	7	90	10	76	28
		1	4	6	4	4	32	294	113	48	131
		7	3	2	13	5	78	509	4	98	43
		2	17	4	4	3	61	34	103	155	122
		2	3	1	6	1	18	175	245	178	7
		5	2	3	23	1	100	728	105	3	62
		2	10	7	1	13	11	9	344	88	72
		3	4	4	19	3	39	40	6	135	4
		9	4	3	60	3	72	3	128	15	146
		2	13	1	2	13	15	463	44	91	32
		5	4	2	1	2	60	62	58	32	38
		1	19	1	1	2	2	77	59	19	18
		2	11	3	1	1	13	538	10	20	118
		15	3	2	2	1	16	136	34	64	12
		5	5	4	5	1	76	308	45	3	7
		1	1	3	5	1	73	78	24	27	15
		1	3	2	39	2	146	315	126	75	92
		1	2	1	7	3	108	30	89	180	27
		1	2	3	33	13	72	156	13	16	119
		1	27	10	1	36	53	70	6	7	1
		1	16	3	3	19	14	146	70	5	26
		4	46	3	6	65	47	95	18	68	50
		4	1	9	2	16	108	310	29	14	46
		2	1	2	1	20	121	318	61	65	38
		2	2	14	1	12	31	12	55	95	76
		1	5	6	2	16	69	375	58	5	18
		2	5	1	8	2	205	76	99	56	4
		4	2	2	2	2	19	113	39	5	93
		2	1	1	4	2	77	5	10	63	53
		1	9	17	4	3	7	185	43	42	32
		3	57	3	1	3	47	87	51	74	23
		3	1	8	12	3	4	758	17	3	11
		2	1	9	11	6	55	24	13	37	16
		7	2	5	4	7	13	37	3	3	2
		1	1	2	2	3	28	30	5	5	10
		4	18	2	1	4	22	137	144	25	22
		2	12	2	4	2	138	230	28	22	60
		2	5	1	1	2	30	149	5	30	81
		1	17	25	9	7	52	67	9	94	56
		2	13	12	2	1	76	409	2	65	15
		2	6	3	3	1	14	57	13	76	19
		1	2	2	19	3	122	17	14	8	9
		12	4	1	25	38	12	227	40	13	5
		1	1	67	3	27	30	217	11	29	14
		1	2	3	8	5	37	76	38	16	16
		2	19	7	2	3	13	225	27	43	31
		1	19	4	3	7	6	20	90	22	82
		2	3	4	2	4	41	535	50	62	18
		2	3	1	31	5	18	639	67	124	50
		1	7	1	2	3	2	197	13	44	46
		6	4	2	13	7	53	270	37	1	46
		9	6	3	3	11	22	165	48	40	45
		5	2	2	3	1	47	611	51	28	68
		2	2	4	2	2	142	142	27	50	38
		3	4	3	3	2	11	481	61	19	22
		1	2	3	1	25	43	1050	8	1	44
		3	3	9	3	28	52	356	39	20	9
		2	11	2	3	2	19	488	37	2	104
		4	3	5	5	32	52	7	24	7	10
		5	3	15	9	1	15	25	9	12	37
		1	3	17	9	2	37	65	18	39	5
		2	6	2	9	11	126	21	29	8	11
		1	2	1	6	2	135	16	6	16	116
		2	3	4	4	3	25	28	140	90	18
		1	1	2	4	5	66	12	37	199	62
		3	3	2	5	20	5	37	76	3	27
		1	30	8	6	1	22	6	30	6	3
		3	7	6	3	33	298	19	46	2	86
		1	7	6	2	39	121	18	33	7	81
		2	10	22	3	6	59	17	100	6	35
		1	3	8	2	9	89	6	12	4	91
		1	22	2	1	10	69	12	36	2	65
		3	1	4	3	21	35	16	66	9	15
		1	7	4	2	2	67	23	42	9	12
		5	6	9	8	3	35	59	200	28	107
		10	10	6	4	2	199	82	28	11	25
		2	34	11	1	79	117	12	3	7	12
		3	2	2	3	53	123	135	32	6	40
		1	3	4	3	4	198	59	51	2	92
		2	11	6	6	3	49	94	85	2	40
		42	12	30	3	23	60	15	263	4	74
		19	44	4	1	52	15	121	104	13	24
		4	29	7	1	1	12	46	1	15	21
		2	2	10	42	14	21	74	15	7	4
		1	20	2	45	27	138	8	30	15	8
		1	9	2	1	1	109	145	8	4	8
		1	17	8	2	2	50	95	46	8	52
		1	14	4	2	2	30	45	56	19	33
		2	46	1	9	4	43	141	25	3	50
		4	4	12	1	3	92	133	22	8	40
		2	26	6	1	1	44	115	24	22	27
		2	3	37	9	2	69	14	29	2	78
		3	3	1	3	7	76	46	100	11	92
		2	35	3	2	2	61	56	83	10	49
		9	19	57	3	32	38	20	30	36	13
		1	1	73	1	1	53	61	16	6	40
		1	2	12	1	1	27	9	93	23	21
		3	2	6	1	3	17	46	22	11	11
		2	8	6	6	3	133	26	22	20	8
		4	2	9	1	2	3	22	32	19	22
		1	4	38	2	1	202	32	57	9	18
		7	1	20	1	4	25	98	7	12	4
		5	2	18	2	5	29	8	15	6	2
		2	3	2	6	2	134	25	79	11	6
		4	2	2	7	13	8	19	52	10	8
		1	8	3	1	4	50	81	143	3	39
		4	19	10	1	1	143	29	122	15	21
		2	4	20	1	19	11	4	37	69	47
		7	3	26	1	4	19	88	31	52	4
		1	10	5	3	16	45	23	15	30	22
		13	19	3	3	4	147	47	16	40	9
		1	7	9	2	22	31	63	45	38	5
		1	2	27	8	12	72	46	22	39	41
		3	2	3	3	15	6	11	50	49	8
		1	3	4	1	3	88	12	34	4	5
		6	5	3	4	31	56	30	19	47	56
		1	7	20	15	1	12	13	92	12	54
		1	1	5	4	8	279	36	4	13	82
		3	6	3	3	6	514	14	62	25	1
		5	172	11	3	33	146	28	22	58	24
		2	2	17	2	2	183	28	20	15	12
		2	2	6	1	3	4	36	61	41	125
		1	5	22	3	6	196	153	53	2	38
		8	26	29	1	9	97	4	10	18	14
		1	3	8	4	3	236	83	63	22	5
		1	19	21	4	5	143	4	17	14	6
		1	9	10	2	15	53	103	34	21	3
		3	6	9	3	8	374	26	28	28	12
		16	5	1	1	4	94	36	10	92	8
		1	10	3	2	58	145	21	62	55	6
		1	2	6	4	1	180	64	6	165	9
		11	9	26	2	4	144	158	20	114	31
		6	9	3	1	4	110	114	163	57	22
		16	13	2	2	5	385	46	182	124	37
		7	2	2	6	1	430	111	76	19	2
		33	3	2	1	3	262	92	3	21	4
		4	18	7	1	13	137	33	141	119	50
		32	2	3	6	11	69	203	13	7	15
		3	1	5	6	2	320	12	45	82	99
		1	2	3	76	11	704	314	23	76	7
		1	16	1	79	2	67	82	79	8	5
		3	8	2	4	4	285	26	23	18	8
		4	1	32	22	1	289	13	51	79	15
		2	2	1	12	1	72	12	65	10	13
		2	22	6	1	3	90	649	13	3	30
		1	3	3	2	2	50	72	37	4	124
		1	9	2	3	5	308	43	155	81	190
		2	18	2	3	8	24	28	116	139	442
		1	5	5	1	9	16	73	152	146	31
		3	4	3	11	12	633	70	65	64	8
		2	3	42	4	8	29	6	85	32	20
		2	5	5	2	6	16	82	89	25	5
		6	2	3	9	5	112	64	35	40	22
		2	1	1	1	5	30	96	6	47	270
		2	12	9	6	2	48	130	81	10	110
		1	19	6	11	63	41	3	22	83	36
		1	5	6	4	19	179	25	41	141	418
		2	12	3	6	2	272	66	1	292	26
		1	3	15	3	4	132	277	11	5	85
		2	3	1	1	1	71	29	38	53	63
		1	7	4	2	11	183	22	131	60	80
		2	7	3	2	4	90	23	11	4	63
		2	2	6	5	2	127	57	21	31	515
		1	8	6	2	1	321	27	11	73	15
		2	5	8	3	4	292	58	13	7	7
		1	4	5	1	5	108	5	75	89	10
		1	1	13	6	3	149	37	9	22	89
		1	5	41	6	24	115	51	53	77	108
		2	4	2	4	7	260	123	12	185	172
		3	4	2	2	7	63	4	219	10	2
		1	18	6	2	4	303	14	37	12	12
		1	4	8	1	3	63	67	58	7	58
		1	5	19	2	1	114	20	13	23	29
		1	21	3	1	1	217	209	7	18	42
		3	4	4	2	4	263	162	32	10	29
		1	8	46	5	4	479	39	8	11	13
		2	2	54	11	9	645	10	10	10	4
		2	1	1	2	26	9	252	27	24	29
		2	4	1	2	5	261	14	78	125	13
		2	4	1	6	2	97	131	29	17	48
		2	1	3	3	1	141	196	41	15	14
		1	5	1	2	2	86	279	50	2	37
		1	12	4	1	5	497	71	43	5	127
		1	2	2	11	3	225	100	47	30	6
		3	7	1	18	2	312	21	12	160	24
		1	5	32	8	4	157	5	32	9	182
		1	4	9	4	1	106	34	25	15	14
		1	4	4	9	1	168	4	137	70	41
		1	6	4	3	10	241	7	24	21	15
		1	1	4	12	4	275	60	85	11	59
		3	5	3	3	3	167	24	75	62	27
		2	2	12	1	13	427	59	213	27	38
		2	3	7	3	1	194	296	10	12	31
		2	19	23	12	59	980	74	11	2	20
		1	2	3	2	83	112	131	68	25	14
		1	4	78	5	64	458	79	4	38	61
		1	6	15	7	33	290	123	191	7	90
		1	2	48	2	35	53	56	7	5	5
		2	4	14	8	2	127	432	81	53	1
		1	8	3	2	2	374	177	77	16	5
		3	3	23	6	7	56	108	88	29	100
		1	66	9	18	6	49	81	19	7	51
		1	4	2	3	2	11	340	1	28	21
		1	2	10	4	2	42	262	25	30	14
		1	4	13	22	11	507	3	16	22	86
		1	13	2	20	2	659	338	11	42	33
		3	2	16	4	1	110	74	74	33	68
		1	7	23	23	1	38	78	35	23	21
		3	1	2	5	9	169	93	21	11	17
		2	5	1	1	8	139	346	41	75	4
		4	1	1	8	1	24	199	77	20	71
		1	2	9	3	1	39	98	2	14	8
		17	2	5	4	3	162	207	22	26	73
		1	14	13	1	1	86	5	231	12	6
		3	1	1	5	4	319	154	55	10	28
		1	1	3	1	11	54	23	17	20	53
		2	24	6	2	17	52	217	57	53	14
		6	5	2	1	24	16	9	31	4	12
		15	25	2	1	2	79	222	67	5	28
		31	1	19	18	2	95	56	3	11	85
		6	7	3	5	2	252	62	50	14	77
		1	8	6	4	2	85	71	20	39	14
		2	4	3	30	9	361	41	5	2	13
		1	3	4	3	4	85	809	21	17	6
		6	16	1	3	6	115	74	16	9	149
		5	5	14	2	7	23	20	65	26	8
		12	1	2	26	1	53	210	16	4	142
		2	3	1	14	4	64	104	19	39	7
		7	5	10	2	10	29	299	4	2	4
		1	9	3	4	8	19	256	27	31	42
		17	2	10	8	2	98	16	63	33	15
		1	4	6	2	2	17	171	104	5	58
		3	9	7	6	6	14	165	27	25	62
		7	18	5	2	1	27	86	27	12	102
		3	4	22	21	6	43	19	16	8	37
		1	3	9	1	17	11	222	36	22	204
		3	9	15	3	18	6	297	64	6	43
		2	10	4	1	21	244	71	123	12	70
		2	17	6	1	6	140	417	38	42	77
		2	3	3	1	3	329	130	21	2	15
		2	4	4	6	4	45	655	58	9	53
		28	20	2	4	4	5	319	2	6	33
		8	2	1	1	5	152	69	94	9	13
		5	3	1	4	3	174	120	31	70	28
		4	11	7	3	2	62	59	260	29	14
		4	26	6	1	2	13	57	16	10	39
		16	3	3	23	1	34	29	10	26	51
		47	90	1	4	28	98	25	116	4	65
		4	92	9	26	3	33	203	75	58	15
		2	1	48	1	9	220	28	31	14	35
		1	18	4	5	13	44	250	6	21	10
		1	18	8	1	7	56	179	25	7	4
		23	2	2	28	3	36	48	13	41	23
		5	13	4	6	5	141	144	25	4	11
		8	6	3	8	1	21	52	30	2	63
		4	4	7	8	3	11	53	25	22	63
		5	17	18	24	2	26	32	46	14	18
		4	2	2	3	17	21	55	14	13	91
		5	3	1	1	2	273	9	19	17	46
		2	1	6	2	2	400	32	22	34	19
		3	11	9	6	4	71	141	45	27	5
		2	3	3	1	7	36	57	12	26	24
		3	4	2	2	1	92	249	6	12	8
		1	14	34	34	1	61	121	23	45	4
		32	37	4	16	1	144	162	33	24	62
		5	23	1	4	2	19	43	56	198	43
		4	4	1	1	2	82	50	56	13	5
		5	12	1	1	1	1062	69	7	18	24
		5	2	1	1	2	686	158	30	32	72
		7	4	3	24	2	783	314	5	14	30
		6	8	14	7	6	599	233	12	16	10
		25	2	32	1	2	735	45	8	20	27
		36	3	3	3	2	528	573	98	3	50
		16	1	2	24	6	46	246	25	23	27
		3	1	14	25	1	444	28	26	11	19
		3	3	1	6	2	1115	78	16	5	14
		2	5	13	3	6	15	51	29	100	39
		4	2	3	1	1	9	747	129	38	9
		24	6	2	17	12	1225	203	91	5	60
		1	1	2	1	15	400	83	12	26	3
		1	7	11	6	4	431	5	2	14	95
		6	7	2	3	1	2	15	46	9	25
		18	43	92	2	10	90	61	14	5	28
		2	2	4	2	16	28	11	2	4	15
		2	27	1	2	4	100	145	3	56	37
		7	1	5	2	11	326	142	36	70	103
		3	17	7	7	15	420	388	108	13	5
		1	2	5	2	14	22	87	89	23	28
		2	2	3	9	22	239	51	10	10	72
		9	3	23	32	6	126	122	134	25	32
		3	7	9	1	5	111	184	11	22	5
		13	7	2	2	7	76	87	10	3	4
		12	1	1	2	1	5	45	51	5	64
		23	2	6	5	21	67	91	28	28	34
		19	4	4	2	115	73	107	61	21	30
		25	1	14	1	6	107	96	5	100	26
		22	62	1	14	2	90	27	18	23	54
		17	6	1	3	3	89	80	239	19	80
		8	5	1	1	1	19	134	30	73	87
		1	7	2	6	1	13	45	21	73	15
		11	2	5	1	1	176	6	185	63	12
		4	6	3	1	4	5	75	46	58	34
		25	7	7	1	2	17	23	43	105	33
		2	4	1	3	10	36	49	7	50	61
		4	1	5	3	2	430	90	28	4	64
		11	1	8	2	1	20	88	5	59	3
		7	6	3	1	3	359	77	110	27	139
		27	3	20	14	80	18	269	63	23	53
		32	3	5	4	22	14	373	71	4	3
		42	3	3	8	63	39	89	5	66	41
		7	2	5	2	14	95	106	16	16	81
		2	8	4	2	12	283	162	20	56	17
		13	1	3	4	4	36	18	30	72	8
		1	1	3	2	2	79	177	47	10	61
		5	5	6	25	7	85	70	2	62	74
		6	3	53	5	2	54	31	53	46	2
		3	2	21	3	4	5	84	10	29	114
		2	5	2	1	1	252	454	45	44	32
		1	1	3	1	7	12	95	6	16	19
		1	1	3	2	3	167	246	31	14	57
		2	4	68	1	1	17	449	41	136	192
		1	23	18	46	21	11	654	19	2	22
		2	3	2	1	2	10	424	14	66	53
		3	6	5	43	7	33	255	3	6	140
		3	9	15	33	119	130	180	11	65	2
		2	4	2	7	17	39	147	37	54	88
		5	7	2	11	105	6	159	18	14	157
		2	3	2	92	18	44	1	9	2	73
		1	1	5	6	6	23	113	7	56	3
		1	1	9	2	29	155	478	32	65	7
		5	2	7	83	3	69	14	18	15	3
		2	9	2	9	1	270	172	34	43	8
		2	2	6	2	82	56	316	8	25	29
		1	3	1	4	2	15	554	37	20	5
		1	4	1	5	1	69	766	9	17	11
		6	12	16	2	70	81	109	7	22	4
		2	19	4	11	3	18	65	46	26	2
		1	7	4	3	4	131	490	10	16	60
		1	3	14	39	4	58	533	10	6	9
		1	23	2	6	2	395	98	2	15	19
		4	2	9	16	5	19	460	14	62	102
		2	5	12	41	1	23	85	8	16	174
		1	6	1	22	1	207	116	5	28	18
		22	1	5	29	1	414	84	3	11	19
		3	63	2	101	2	67	124	8	42	22
		2	139	10	62	1	54	389	18	7	160
		3	28	137	13	1	118	732	6	38	9
		11	22	44	35	2	96	13	8	37	26
		3	11	4	51	1	263	172	10	29	51
		1	5	17	108	67	621	98	100	20	89
		5	16	2	38	73	121	330	4	46	189
		4	4	6	2	4	73	163	110	72	39
		2	1	4	4	28	187	136	31	4	7
		1	4	2	6	2	87	2	120	20	32
		1	2	6	4	1	111	235	11	53	4
		1	5	2	2	2	576	356	32	19	3
		2	7	25	2	11	334	579	7	16	40
		1	5	3	5	1	82	40	5	14	24
		4	6	2	26	7	26	77	14	10	26
		3	3	2	4	2	63	2	5	4	64
		1	11	16	43	1	79	99	17	9	2
		3	4	1	33	2	188	198	16	24	2
		1	1	2	24	2	17	10	2	36	19
		1	4	3	4	1	59	200	1	22	29
		1	2	4	2	39	83	5	25	22	97
		15	6	2	34	3	336	141	26	11	9
		12	86	11	20	14	140	8	20	16	63
		11	74	4	1	13	447	1	11	11	107
		2	21	10	4	24	115	40	24	27	41
		1	1	1	1	1	154	816	3	3	109
		2	2	4	2	5	320	130	36	12	14
		3	6	1	3	11	70	595	6	27	104
		1	4	7	4	1	493	37	88	7	128
		9	85	3	2	100	415	25	3	7	4
		2	25	6	3	3	547	1110	10	15	8
		2	1	11	7	3	726	121	18	4	32
		2	3	11	7	2	523	102	9	5	131
		9	2	1	2	2	348	374	4	13	23
		25	2	5	5	6	72	37	4	16	44
		1	22	1	2	6	504	397	4	38	97
		8	2	2	3	8	1130	36	4	92	57
		9	5	1	2	3	663	3	25	10	27
		5	1	3	5	5	110	227	39	10	46
		6	4	3	12	2	1395	37	8	57	4
		21	1	3	25	4	282	130	26	34	49
		2	1	3	20	3	126	91	25	4	15
		16	4	2	7	1	79	52	18	9	54
		9	4	5	59	1	75	141	3	5	50
		3	5	9	70	1	765	124	18	5	21
		1	4	9	41	2	279	213	3	10	37
		3	1	1	9	3	163	27	59	12	37
		3	2	9	5	2	200	318	32	13	20
		1	4	15	9	1	721	203	14	2	33
		2	1	4	29	1	252	265	107	9	246
		3	1	3	14	2	14	25	24	16	11
		2	2	5	49	2	74	379	38	8	22
		2	5	9	2	5	639	214	32	4	201
		6	1	1	25	1	199	126	71	111	65
		3	1	1	1	10	242	88	21	34	85
		147	4	17	20	12	313	253	17	9	37
		6	24	1	2	6	13	291	23	62	27
		20	8	1	5	9	255	164	6	60	4
		9	18	10	3	3	1121	492	19	25	18
		40	2	2	4	24	446	115	33	68	72
		4	12	3	26	6	60	70	20	134	95
		2	12	1	35	1	306	798	6	31	10
		10	4	2	16	5	112	510	158	64	12
		37	4	10	3	1	264	97	13	93	55
		1	2	3	2	4	164	145	60	54	122
		4	3	1	1	8	244	167	19	35	27
		2	1	22	16	2	6	40	4	38	56
		13	1	15	5	21	56	11	78	88	100
		10	1	18	2	11	1035	20	79	22	63
		5	1	1	2	2	512	114	15	112	56
		19	12	7	2	11	29	142	21	39	154
		6	2	1	1	5	300	52	28	40	26
		9	4	1	2	2	288	2	96	23	57
		22	3	27	5	2	250	286	7	10	12
		38	5	2	2	4	69	22	19	83	56
		81	1	38	4	11	118	307	15	14	9
		1	3	49	2	1	360	8	41	88	30
		2	3	1	1	4	508	91	140	20	15
		6	2	8	1	9	308	28	12	20	12
		3	2	1	8	3	506	36	2	64	55
		25	1	15	2	2	126	1	58	33	32
		27	10	1	2	15	96	12	3	17	13
		4	6	5	25	8	145	148	45	11	7
		7	2	16	2	2	195	46	36	111	7
		2	1	30	2	2	162	65	29	130	3
		8	15	9	5	4	332	25	2	17	22
		6	3	10	8	11	140	27	23	118	38
		4	2	1	3	3	367	4	17	11	34
		6	6	3	93	14	61	17	121	199	38
		2	4	1	2	1	715	20	5	15	9
		2	1	5	5	2	1002	6	48	36	15
		1	63	1	3	4	21	43	65	8	106
		3	2	3	10	4	1171	19	14	267	270
		12	15	3	7	2	48	31	3	75	13
		29	2	4	1	1	47	65	62	56	92
		75	2	16	2	3	293	43	11	83	145
		9	1	15	1	2	515	44	4	17	7
		12	8	4	2	2	136	10	32	40	67
		11	2	5	4	8	984	43	147	57	18
		4	4	1	40	2	694	115	36	189	15
		3	2	11	1	1	10	212	47	399	14
		16	3	1	17	2	309	12	127	269	30
		13	3	3	5	1	435	44	189	259	5
		2	1	1	11	16	773	91	81	53	15
		3	8	3	8	5	60	41	56	34	99
		1	5	4	4	1	163	60	15	124	48
		2	7	15	14	5	800	37	73	372	5
		1	1	4	24	1	551	71	53	164	23
		1	10	6	3	2	14	14	15	42	32
		6	11	5	11	6	52	135	13	116	7
		27	5	8	2	4	37	53	116	25	64
		1	2	7	10	2	7	89	104	83	39
		14	1	6	176	2	173	17	11	12	6
		1	1	2	246	35	7	40	23	35	75
		4	1	22	2	126	2	84	186	94	46
		22	12	5	154	185	35	4	136	10	143
		16	3	7	100	2	53	186	111	145	78
		9	3	3	7	9	85	49	66	99	26
		4	24	16	1	3	153	212	120	517	13
		2	8	2	3	2	207	132	25	50	120
		20	8	3	2	41	179	27	1	15	40
		13	1	2	1	3	8	24	25	464	54
		13	5	3	22	1	133	4	42	112	15
		8	3	1	76	2	4	10	3	46	24
		5	2	2	2	2	439	62	33	160	64
		4	3	9	7	1	76	27	19	351	51
		14	12	1	2	1	77	77	17	262	23
		2	9	11	321	13	15	175	15	109	7
		5	1	10	210	5	13	112	29	69	12
		1	2	1	30	1	48	17	5	212	2
		20	504	5	27	1	24	6	20	160	29
		3	67	2	1	4	25	4	283	407	6
		1	577	3	39	2	61	306	37	420	6
		2	5	10	1	4	73	168	38	161	133
		8	1	1	2	2	67	71	3	169	58
		2	3	4	2	17	32	7	102	628	8
		13	3	1	2	2	88	468	56	754	4
		2	1	3	2	2	47	164	76	486	23
		4	1	5	1	5	33	79	165	79	164
		1	3	21	2	4	98	256	159	49	68
		3	1	12	2	8	339	254	96	9	166
		2	1	2	1	1	104	660	68	85	14
		30	3	3	2	1	28	126	73	85	110
		69	4	4	1	3	13	29	37	51	19
		3	9	4	1	1	7	393	21	105	92
		9	5	29	2	12	112	169	34	112	22
		1	5	8	3	31	19	385	30	40	103
		1	31	3	7	104	99	394	89	56	35
		1	3	2	5	3	130	77	50	1268	4
		1	8	2	3	15	97	33	81	521	42
		1	2	6	62	3	423	623	62	433	4
		2	1	4	3	1	96	116	14	1027	3
		1	6	2	2	17	295	9	83	10	27
		62	1	6	1	10	266	17	41	17	2
		2	6	1	6	61	52	35	32	1	73
		3	5	2	7	4	58	23	103	103	35
		91	46	4	4	8	100	179	99	59	98
		2	45	12	4	2	27	55	45	23	2
		3	2	38	29	1	82	33	162	109	84
		9	15	21	4	15	56	34	57	102	50
		9	1	15	5	24	14	61	261	2	24
		2	7	2	4	3	306	30	128	85	59
		11	4	7	4	1	611	132	302	10	86
		1	1	18	33	34	26	113	106	9	10
		1	1	2	1	44	442	47	21	148	29
		5	21	42	23	11	68	5	24	43	52
		8	4	7	10	1	142	7	89	6	8
		7	6	1	4	4	15	216	5	7	46
		1	2	3	4	6	100	119	315	34	105
		18	14	1	1	6	66	73	153	2	43
		5	2	1	2	11	59	215	249	3	13
		3	5	2	2	14	83	5	18	141	39
		28	25	2	1	12	70	7	9	37	14
		138	6	2	50	16	76	41	200	56	79
		13	1	2	2	62	11	24	156	102	61
		4	6	7	3	8	169	67	103	48	29
		2	13	12	17	2	239	143	125	22	7
		2	7	4	7	37	270	212	104	80	9
		1	6	3	1	28	148	62	251	51	33
		3	4	14	1	25	195	69	48	14	19
		6	1	24	5	1	134	16	5	105	2
		6	1	2	3	8	239	21	7	23	44
		5	1	1	12	5	18	217	47	154	59
		3	2	13	4	1	146	60	118	44	55
		2	9	1	3	18	768	6	6	53	38
		6	8	2	7	20	1354	22	63	5	30
		131	7	1	1	9	368	70	37	30	48
		3	4	1	1	2	265	71	23	58	6
		1	3	10	3	86	184	27	238	11	19
		8	5	2	1	10	1837	375	166	26	28
		3	3	16	210	3	232	15	28	6	19
		2	9	2	212	16	233	18	14	114	42
		1	17	1	1	7	302	38	8	20	46
		8	8	7	6	30	615	20	71	46	5
		2	6	1	13	10	129	30	50	26	36
		9	21	1	7	2	473	149	15	14	82
		3	3	1	2	17	109	186	6	55	4
		2	1	4	7	9	90	176	55	36	21
		9	16	7	1	2	74	145	17	42	9
		4	4	1	5	11	163	5	148	61	1
		7	10	11	2	4	13	143	21	23	122
		2	11	1	4	6	90	320	32	30	213
		2	4	8	2	7	315	114	23	255	66
		15	7	2	2	8	43	378	16	346	59
		1	3	3	1	4	19	155	67	80	22
		1	3	2	9	8	61	358	43	105	13
		20	13	3	1	2	184	342	76	23	144
		2	17	8	2	14	84	60	3	303	46
		2	4	3	2	9	220	97	46	344	116
		2	3	3	9	2	119	117	142	158	51
		18	3	1	2	11	25	348	47	64	37
		117	2	2	6	15	71	112	56	78	126
		133	31	1	17	23	9	129	22	37	9
		4	1	11	2	31	245	269	40	59	6
		8	1	3	2	38	7	241	65	319	44
		738	1	6	14	112	21	20	15	383	58
		1	2	1	2	11	62	189	13	48	202
		78	7	2	5	2	15	667	32	117	54
		1	5	1	5	37	7	176	14	845	31
		171	10	2	2	2	34	197	103	59	39
		134	1	1	2	3	120	43	64	374	47
		57	1	2	13	6	17	22	40	118	99
		11	10	2	10	35	229	159	40	526	87
		110	2	1	2	3	113	228	55	76	23
		17	7	1	6	1	110	12	53	776	91
		24	17	2	1	7	1	150	82	232	53
		2	1	1	5	3	167	258	69	116	23
		174	15	3	10	12	10	148	64	74	31
		2	10	1	7	9	102	51	4	354	47
		20	5	6	5	3	22	32	55	371	37
		3	8	1	1	31	165	170	36	225	49
		85	8	4	10	23	73	59	25	382	86
		16	3	2	7	1	29	519	1	3	42
		21	2	2	2	8	56	35	15	813	85
		3	1	4	2	16	451	410	16	103	64
		13	17	5	2	10	84	32	72	122	86
		21	2	2	2	4	20	183	119	456	11
		3	1	1	3	1	61	55	36	249	6
		42	3	2	5	23	33	810	8	1070	82
		9	2	2	3	10	127	32	12	8	7
		2	12	4	14	15	35	141	5	5	79
		5	3	2	3	3	103	134	92	26	39
		1	24	1	3	2	43	48	13	32	4
		6	3	1	4	19	21	720	23	12	96
		22	10	2	2	7	79	455	15	4	30
		2	5	2	20	9	21	925	61	31	142
		2	1	2	24	1	2	39	26	50	127
		4	1	2	3	7	131	104	57	2	91
		2	8	2	30	6	112	345	70	129	48
		32	12	1	2	17	31	153	51	10	76
		2	92	1	18	2	21	100	73	15	43
		1	32	2	5	8	5	20	15	28	13
		7	1	5	2	3	157	372	6	153	3
		1	32	1	48	1	92	35	3	122	36
		1	9	1	3	7	49	20	7	7	47
		3	4	1	5	2	270	3	17	22	47
		1	1	1	13	8	66	57	22	12	51
		3	8	5	16	1	292	69	8	20	37
		7	5	2	4	9	31	150	28	1	16
		2	1	12	24	2	185	23	7	50	30
		59	1	7	11	18	205	211	4	50	45
		4	1	3	3	2	68	63	3	5	44
		1	3	23	5	10	150	77	9	65	29
		17	5	8	4	5	53	368	15	31	41
		1	1	3	53	12	100	114	9	27	3
		1	1	1	40	15	35	358	7	24	66
		3	22	2	64	83	156	70	26	13	72
		1	1	3	6	67	82	75	7	66	15
		1	5	1	6	1	48	109	3	222	29
		52	2	2	3	3	10	654	10	15	194
		2	2	3	5	4	35	380	4	75	44
		25	85	10	7	1	6	54	9	42	130
		1	89	12	7	11	16	13	5	43	2
		1	4	3	2	17	44	35	2	14	10
		18	56	1	2	7	145	46	10	42	45
		2	6	3	9	4	34	10	40	66	67
		3	27	25	16	11	42	75	28	32	56
		26	31	1	1	2	166	195	15	26	37
		1	25	4	3	14	19	64	38	37	11
		19	199	4	9	1	97	48	4	24	63
		1	3	9	2	5	167	84	5	11	190
		2	7	23	2	2	23	68	4	53	6
		2	20	17	2	2	101	237	41	49	3
		16	3	2	4	13	5	21	64	65	70
		2	6	1	2	2	54	141	15	105	30
		1	6	3	3	4	118	2	46	23	4
		5	8	11	12	5	10	8	8	38	18
		46	7	15	15	4	7	104	3	76	71
		1	7	2	21	7	39	54	16	58	39
		3	52	2	18	5	72	178	47	35	69
		16	18	5	4	1	35	20	85	26	349
		2	1	6	7	5	86	292	18	56	17
		1	7	8	408	1	9	14	23	21	14
		26	4	2	95	2	61	22	9	131	24
		1	7	1	8	6	22	43	14	16	69
		40	1	1	44	11	24	32	5	15	37
		4	15	10	2	12	124	174	3	24	80
		4	38	1	1	7	130	87	38	95	20
		3	20	4	1	4	21	13	24	17	36
		3	32	1	3	1	32	14	18	11	24
		2	3	1	1	2	24	43	4	37	98
		2	2	1	1	3	112	20	9	32	79
		1	1	1	2	23	3	38	29	3	50
		2	8	11	3	29	68	147	33	6	4
		21	18	9	3	6	3	51	30	9	44
		1	1	6	1	51	174	16	9	16	36
		1	2	5	1	6	35	349	148	5	48
		1	7	2	1	13	221	164	68	14	76
		5	10	18	2	37	63	107	19	68	99
		1	5	12	8	51	107	255	36	6	155
		3	9	3	11	27	12	177	6	136	9
		2	3	3	2	17	14	827	100	5	46
		2	3	16	2	2	59	83	2	78	4
		1	7	49	9	53	173	832	7	83	163
		4	5	1	6	79	240	61	57	17	162
		4	3	1	12	8	24	37	22	40	16
		2	5	3	22	2	6	883	24	64	43
		2	11	3	6	11	99	27	63	17	52
		18	2	5	2	1	52	130	78	34	13
		2	7	8	6	1	207	96	5	172	17
		2	12	3	10	4	10	12	47	38	12
		1	1	1	3	10	272	16	185	18	24
		2	18	2	1	14	121	93	64	107	12
		3	2	44	8	3	154	8	16	10	28
		1	11	8	5	21	303	16	70	142	39
		1	3	2	5	17	27	68	21	22	51
		6	9	6	4	2	44	39	131	196	33
		4	2	13	1	11	232	1005	225	85	28
		3	13	2	24	1	153	101	6	12	2
		2	3	2	9	7	1051	40	17	19	40
		8	3	5	66	2	73	9	58	15	108
		1	10	9	5	2	152	37	19	45	13
		2	19	6	13	1	85	315	209	13	5
		13	4	5	26	3	302	766	28	99	66
		1	3	1	1	9	363	768	38	88	21
		17	5	49	1	8	43	178	60	52	17
		60	6	2	2	1	20	96	199	109	20
		7	1	4	1	1	661	44	52	106	28
		2	7	14	1	9	463	397	16	53	39
		10	7	21	2	6	436	113	15	80	9
		12	7	4	3	42	28	69	162	25	11
		6	5	1	6	38	129	37	41	44	17
		6	4	14	2	3	30	177	17	3	16
		90	28	13	1	1	100	73	254	40	5
		10	2	19	2	7	26	334	28	35	14
		7	2	5	2	1	18	50	15	9	9
		1	2	3	1	2	18	209	41	96	32
		5	1	7	1	65	122	202	34	63	3
		60	10	11	4	19	53	138	12	83	25
		16	3	4	1	1	61	492	113	15	36
		4	3	12	2	4	35	1	133	8	89
		1	2	2	20	17	171	7	23	223	21
		14	7	4	1	44	25	29	69	74	16
		19	11	3	3	1	64	564	8	33	17
		1	1	10	5	4	67	49	8	65	12
		2	4	8	1	3	3	129	91	33	14
		4	3	2	2	32	79	142	73	239	7
		1	2	2	2	123	72	4	19	113	50
		38	2	3	7	118	21	16	9	101	3
		98	5	2	1	42	47	13	27	351	3
		57	36	6	1	5	18	34	9	42	26
		102	2	19	8	10	1	24	46	57	19
		43	5	14	5	3	48	26	7	77	574
		248	3	1	2	1	110	655	73	26	22
		3	30	4	11	5	123	108	11	215	41
		15	4	1	16	19	258	423	24	35	16
		14	2	22	2	9	13	206	17	175	29
		14	1	2	11	12	101	135	15	5	7
		13	14	1	1	6	200	286	52	61	45
		12	19	1	15	1	191	23	130	230	58
		7	4	2	19	2	37	151	40	384	26
		7	19	1	5	17	35	48	19	32	42
		2	4	5	13	2	71	3	18	185	74
		1	29	11	17	26	23	377	32	246	13
		3	9	1	1	43	47	211	68	295	27
		3	3	2	1	1	229	288	1	170	37
		1	2	1	2	4	272	739	24	503	56
		1	5	200	2	1	6	286	13	167	19
		22	2	2	4	5	74	523	2	97	43
		7	4	1	6	3	88	85	93	187	11
		7	15	7	2	2	74	1102	2	267	47
		15	9	1	1	3	183	42	4	244	40
		1	40	1	3	2	178	6	4	124	9
		88	3	107	7	10	5	683	66	743	105
		1	3	2	1	9	126	153	47	87	18
		59	29	2	2	8	38	116	45	325	44
		2	5	1	4	11	19	495	33	119	49
		14	33	5	16	4	223	25	4	298	11
		43	2	2	18	11	110	394	40	90	6
		73	14	17	20	18	86	343	9	25	24
		8	42	36	15	1	3	480	11	61	36
		1	37	123	25	7	216	13	59	118	11
		1	8	24	5	14	8	62	28	37	11
		4	1	28	9	8	43	96	26	40	35
		2	2	7	19	8	207	186	64	108	25
		37	10	1	2	2	104	109	110	421	157
		2	3	1	16	5	342	126	90	136	17
		4	3	5	22	2	115	217	198	400	64
		3	13	3	2	2	552	97	174	869	31
		3	5	7	7	20	428	102	56	127	15
		1	25	2	12	4	932	4	167	22	48
		1	66	5	7	8	104	28	4	478	19
		10	30	3	3	1	10	442	171	405	57
		5	48	2	1	4	123	87	33	27	2
		1	8	11	26	9	479	641	327	13	16
		15	36	9	3	5	118	58	134	160	64
		5	2	1	1	5	102	10	29	188	6
		15	8	23	1	1	783	30	49	57	63
		1	26	24	1	3	47	18	121	456	45
		2	9	5	1	25	51	166	68	171	20
		3	2	43	6	5	53	8	38	114	57
		5	8	12	15	5	32	44	2	120	91
		2	9	5	2	10	140	71	31	174	3
		1	4	16	2	1	789	151	57	49	38
		1	6	13	2	1	342	29	623	384	9
		2	3	2	3	1	11	71	45	347	29
		9	4	30	8	45	41	90	8	17	15
		1	15	14	7	45	62	44	4	4	5
		2	5	2	6	65	2	59	5	118	19
		1	5	8	4	44	27	13	2	114	37
		4	15	1	2	7	126	63	170	88	11
		8	4	11	7	44	42	19	186	203	4
		2	2	8	3	10	351	11	4	234	2
		29	4	1	2	6	123	40	25	261	13
		49	25	18	4	25	37	108	63	219	45
		67	3	2	1	49	118	11	7	7	19
		1	86	19	43	39	11	110	29	1151	43
		1	2	7	128	95	41	244	39	26	33
		2	10	11	67	57	183	57	17	469	13
		1	9	2	2	4	84	8	80	72	45
		1	1	1	52	21	145	37	153	10	68
		1	3	2	92	5	7	13	40	168	36
		1	3	3	58	3	5	35	124	106	3
		1	6	1	35	2	2	22	79	149	32
		4	25	8	24	5	8	9	27	229	19
		12	1	4	2	1	14	33	170	28	11
		11	18	4	1	10	17	13	44	16	8
		72	14	17	22	1	50	79	77	78	49
		30	21	4	65	1	12	175	107	67	13
		12	4	9	1	3	100	133	23	5	24
		1	1	1	1	4	9	2	15	436	23
		1	2	15	4	4	442	9	333	512	20
		15	3	3	2	1	447	65	25	296	6
		18	3	3	4	2	71	109	77	9	14
		74	1	6	1	16	46	393	75	41	8
		1	1	14	6	8	17	9	71	73	8
		9	16	1	2	1	120	60	89	36	17
		1	2	7	1	8	61	28	104	349	3
		20	6	2	2	1	105	111	105	168	37
		1	6	4	2	3	511	51	7	197	25
		1	2	4	4	5	80	9	3	733	45
		1	3	1	6	1	75	55	40	192	12
		6	5	11	2	5	51	16	24	76	11
		1	5	4	2	3	13	75	13	27	2
		1	2	2	8	4	8	31	20	110	108
		2	2	6	3	1	240	11	20	149	26
		2	2	2	4	5	112	80	21	203	24
		1	3	3	1	12	16	10	44	78	3
		1	5	1	8	2	22	75	45	341	8
		2	8	1	2	2	24	47	140	1083	5
		1	12	2	2	8	39	60	29	311	19
		1	4	2	1	3	29	26	4	32	2
		2	11	3	1	133	27	268	55	107	41
		1	12	13	1	94	72	8	7	14	30
		1	16	4	4	25	7	156	328	54	53
		1	4	2	2	8	73	125	127	17	31
		1	1	1	8	227	103	69	12	151	9
		1	9	1	2	199	269	15	12	220	4
		2	3	3	6	26	17	22	78	30	39
		1	1	1	6	6	401	239	51	172	42
		1	6	2	3	8	3	183	343	192	30
		1	2	1	1	7	63	97	44	86	37
		1	9	2	2	13	48	64	4	4	13
		2	12	2	4	4	157	47	97	1037	18
		2	3	4	9	1	121	58	161	96	17
		1	11	8	7	7	25	7	43	123	4
		1	1	3	5	2	137	114	77	229	38
		1	11	2	26	58	33	80	158	105	47
		1	13	2	1	2	5	63	152	28	6
		1	7	5	6	6	12	20	196	295	34
		2	48	13	4	3	43	70	57	106	57
		2	2	7	1	29	12	26	56	79	38
		25	3	4	11	11	32	111	62	442	89
		4	2	2	2	19	107	46	71	151	15
		1	13	1	19	6	30	193	276	52	2
		1	2	6	13	2	4	390	51	200	105
		2	4	5	19	11	33	83	148	41	20
		1	136	3	59	4	30	139	43	100	14
		22	6	2	1	1	20	182	117	137	26
		1	4	2	1	1	40	30	121	154	27
		3	4	3	5	2	24	256	135	224	41
		1	1	12	1	4	60	6	60	59	26
		1	18	2	9	4	89	18	102	36	4
		11	8	3	7	13	83	43	74	108	46
		1	3	2	1	6	38	103	124	26	39
		1	1	10	325	16	121	312	18	190	11
		21	1	5	2	2	91	38	163	43	4
		29	1	1	21	7	3	7	160	77	2
		3	3	2	34	5	219	28	98	24	33
		2	2	5	115	5	93	51	69	104	4
		7	1	2	259	2	43	196	39	61	9
		3	1	7	131	73	14	41	17	49	25
		1	3	10	6	7	23	22	110	93	29
		2	6	2	417	7	22	82	20	23	13
		4	21	1	78	1	28	17	52	22	47
		2	1	7	3	12	20	5	77	243	7
		1	4	1	8	2	88	166	38	333	54
		1	10	6	3	19	38	99	58	195	4
		1	2	11	8	3	330	66	128	39	11
		4	10	2	4	2	110	41	4	138	79
		1	2	3	4	11	119	116	2	72	38
		2	2	3	16	17	63	372	124	76	2
		2	3	1	5	3	78	346	3	97	120
		1	19	1	3	1	3	80	37	70	14
		1	1	6	2	5	62	279	60	18	27
		3	4	6	9	3	111	61	177	239	36
		4	1	1	3	3	35	82	36	40	37
		4	1	1	9	1	18	95	217	2	145
		1	1	1	3	2	50	19	232	21	34
		2	2	1	2	5	69	129	123	27	36
		1	1	1	11	2	24	53	4	67	48
		4	3	6	5	3	45	80	55	79	20
		2	3	4	3	11	98	186	49	88	15
		1	8	11	5	7	74	43	58	124	16
		1	10	4	2	17	92	221	4	23	29
		3	26	4	7	25	52	349	160	33	16
		4	12	2	4	3	99	169	74	201	32
		1	3	2	2	6	299	256	12	103	6
		1	1	3	9	3	59	171	48	50	136
		4	5	22	49	1	217	32	8	56	65
		2	1	20	44	1	31	274	222	92	8
		2	77	7	240	18	485	103	150	95	32
		11	64	2	120	7	147	95	59	19	10
		15	34	3	100	9	26	41	58	63	66
		2	301	2	22	2	239	18	5	75	46
		1	421	6	225	3	125	196	47	46	60
		1	35	4	82	1	46	521	14	25	5
		1	38	1	1	2	594	213	2	1	25
		1	9	2	66	15	252	606	89	89	28
		58	195	2	172	238	271	85	161	86	25
		144	30	5	110	15	12	468	3	6	43
		3	569	3	25	2	81	1336	5	21	41
		2	2	15	93	12	68	87	2	118	126
		1	1	1	51	16	58	360	44	86	28
		1	1	1	3	7	139	103	16	134	4
		1	1	2	3	1	83	88	62	2	7
		4	25	14	15	12	101	15	101	40	40
		19	1	2	84	7	59	49	77	72	20
		1	1	2	4	13	151	123	19	3	53
		1	2	10	15	9	378	80	20	89	24
		8	2	1	17	2	202	249	28	2	15
		12	1	5	25	5	54	59	28	107	34
		1	1	2	123	2	395	13	33	169	8
		2	1	10	224	4	345	149	7	111	29
		1	2	10	26	4	419	87	14	161	41
		1	1	1	25	21	293	35	89	43	9
		13	1	2	19	4	182	143	36	38	18
		2	1	7	21	1	275	96	126	72	4
		1	2	33	2	5	295	76	67	176	11
		1	2	3	7	2	28	76	107	124	16
		2	2	6	31	1	179	223	23	26	47
		4	1	8	23	7	467	8	41	19	19
		1	1	2	1	3	2	34	47	4	3
		8	1	3	3	43	687	59	9	133	25
		12	1	5	2	2	356	420	7	61	31
		2	1	2	4	2	347	264	30	72	18
		1	7	6	1	14	724	266	37	10	49
		16	2	3	9	15	96	168	84	39	4
		1	52	3	3	91	1195	99	312	13	6
		2	3	21	3	2	611	65	181	370	2
		2	5	1	250	13	1043	19	74	7	9
		2	97	5	2	44	67	2	30	120	9
		1	2	2	2	9	196	26	24	36	4
		1	59	2	1	14	159	32	200	57	13
		1	56	4	3	126	1	85	27	2	8
		1	3	3	9	12	28	52	10	2	2
		2	7	14	22	8	51	37	40	61	16
		1	2	17	1	3	26	21	78	184	8
		1	2	6	3	1	8	15	3	128	7
		1	2	2	4	2	110	18	349	34	19
		1	7	1	2	1	22	183	87	6	20
		1	1	8	3	88	130	49	35	81	22
[truncated: 10,770 more rows]

[truncated: 29 more sheets: figure 5b, figure 5c, figure 5d, figure 6d, supp figure 3, supp figure 4a, supp figure 4b, supp figure 4c, supp figure 6, supp figure 7a, supp figure 7b, supp figure 7c, supp figure 7d, supp figure 7e, supp figure 7f, supp figure 8a, supp figure 8b, supp figure 8c, supp figure 8d, supp figure 9c …]
